# Supplementary material for: The wtf4 meiotic driver utilizes controlled protein aggregation to generate selective cell death
Source: eLife. 2020 Oct 27;9:e55694. doi: 10.7554/eLife.55694 (PMC7591262; doi:10.7554/eLife.55694)
Supplement: Figure 5—figure supplement 2—source data 1. — Tab 1 is a table of contents describing the rest of the file. The file includes all the genes assayed in the screen and the hits before and after the secondary screen (described in Figure 5—figure supplement 2A). Additional information about the localization of the Wtf4 proteins in the screen hits, the annotated functions of the screen hits and their S. pombe homologs are also provided. [file elife-55694-fig5-figsupp2-data1.xls]

## Sheet: table of contents
Tab	Name	Contents
1	plate_maps_total	Column "R" is a list of all the background genes assayed in the screen (the deletion collection that was successfully transformed with both poison and antidote plasmids). The plate maps are the locations of these transformants on the plates
2	scoring	The collection in tab 1 was spot inoculated on SGAL media. After 3 days of growth, each sample was scored for the amount of growth. "0" being no growth, to "4" being a lot of growth. See the PDF "Figure5-supporting data2" for images of the plates that were scored.
3	hits_BeforeSecondaryScreen	List of hits prior to the secondary screen. Any transformant that scored as a "0" or as a "1" in tab 2 was considered a hit.
4	hits_AfterSecondaryEVScreen	Any hits from tab 3 that grew well with only the empty vectors (EV) passed the secondary screen and were considered real hits. These are the final 106 hits.
5	hits_Homolog_info	List of the 106 hits with their Sp homolog and phenotype in Sc and Sp gametogenesis
6	biological_process_cellularCom	List of the 106 hits' biological process and cellular components
7	imaging_phenotypes	List of the 106 hits and their imaging phenotype for Wtf4 protein localization
8	antidote_only_toxicityinhits	List of the 106 hits and if the antidote on its own was also toxic in said background
9	better_growth_enhancerofrescue	List of the deletion backgrounds that grew better than the wild-type poison-antidote control. These are called enhancers of rescue.
10	comparisonBtwnAggregates	comparison of the 106 hits from this study with hits from other screens for suppressors of toxic aggregates
		Sc=Saccharomyces cerevisiae, Sp=Schizosaccharomyces pombe

## Sheet: plate_maps_total
Plate 1																	YAL002W
		1	2	3	4	5	6	7	8	9	10	11	12				YAL004W
	A	blank	YAL068C	YAL067C	YAL066W	YAL065C	YAL062W	YAL061W	YAL060W	YAL059W	YAL058W	YAL056W	YAL055W				YAL005C
	B	YAL053W	YAL051W	YAL049C	YAL048C	YAL046C	YAL045C	YAL044C	YAL042W	YAL043C-a	YAL040C	YAL039C	YAL037W				YAL007C
	C	YAL036C	YAL035W	YAL034C	YAL031C	YAL030W	YAL029C	YAL028W	YAL027W	YAL026C	YAL023C	YAL022C	YAL021C				YAL008W
	D	YAL020C	YAL019W	YAL018C	YAL017W	YAL015C	YAL014C	YAL013W	YAL011W	YAL010C	YAL009W	YAL008W	YAL007C				YAL009W
	E	YAL004W	YAL005C	YAL002W	YAR002W	YAR003W	YAR014C	YAR015W	YAR018C	YAR020C	YAR023C	YAR027W	YAR028W				YAL010C
	F	YAR029W	YAR031W	YAR030C	YAR035W	YAR037W	YAR040C	YAR042W	YAR043C	YAR044W	YAR047C	YLL001W	YLL002W				YAL011W
	G	YLL005C	YLL006W	YLL009C	YLL010C	YLL012W	YLL013C	YLL014W	YLL015W	YLL016W	YLL017W	YLL019C	YLL020C				YAL013W
	H	YLL021W	P100S	YLL023C	YLL024C	YLL025W	YLL026W	YLL028W	YLL029W	YLL032C	YLL033W	YLL038C	YLL039C				YAL014C
																	YAL015C
Plate 2																	YAL016C-B
		1	2	3	4	5	6	7	8	9	10	11	12				YAL016W
	A	YLL040C		YLL041C	YLL042C	YLL043W	YLL045C	YLL046C	YLL047W	YLL051C	YLL052C	YLL053C	YLL054C				YAL017W
	B	YLL055W	YLL056C	YLL057C	YLL058W	YLL060C	YLL061W	YLL062C	YLL063C	YLR001C	YLR003C	YLR004C	YLR011W				YAL018C
	C	YLR012C	YLR013W	YLR014C	YLR015W	YLR016C	YLR017W	YLR018C	YLR019W	YLR020C	YLR021W	YLR023C	YLR024C				YAL019W
	D	YLR025W	YLR027C	YLR028C	YLR042C	YLR043C	YLR044C	YLR046C	YLR047C	YLR048W	YLR049C	YLR053C	YLR054C				YAL020C
	E	YLR055C	YLR056W	YLR057W	YLR058C	YLR059C	YLR061W	YLR062C	YLR063W	YLR064W	YLR065C	YLR067C	YLR068W				YAL021C
	F	YLR069C	YLR070C	YLR072W	YLR073C	YLR074C	YLR077W	YLR079W	YLR080W	YLR081W	YLR082C	YLR083C	YLR084C				YAL022C
	G	YLR085C	YLR087C	YLR089C	YLR090W	YLR091W	YLR092W	YLR093C	YLR094C	YLR095C	YLR096W	YLR097C	YLR098C				YAL023C
	H	YLR099C	P100S	YLR102C	YLR104W	YLR107W	YLR108C	YLR109W	YLR111W	YLR112W	YLR113W	YLR114C	YLR118C				YAL024C
																	YAL027W
Plate 3																	YAL028W
		1	2	3	4	5	6	7	8	9	10	11	12				YAL029C
	A	YLR119W	YLR120C		YLR121C	YLR122C	YLR123C	YLR124W	YLR125W	YML089C	YML088W	YML087C	YML086C				YAL030W
	B	YML084W	YML083C	YML082W	YML081W	YML080W	YML079W	YML078W	YML063W	YML062C	YML061C	YML060W	YML059C				YAL035W
	C	YML058W	YML057W	YML058C-A	YML056C	YML055W	YML054C	YML053C	YML052W	YML051W	YML050W	YML048W	YML048W-A				YAL036C
	D	YML037C	YML035C	YML034W	YML035C-A	YML033W	YML032C	YML030W	YML029W	YML028W	YML026C	YML024W	YML020W				YAL037C-A
	E	YML019W	YML018C	YML017W	YML016C	YML014W	YML013W	YML013C-A	YML012W	YML011C	YML009c	YML008C	YML007W				YAL037W
	F	YML006C	YML005W	YML004C	YML003W	YML002W	YML001W	YMR002W	YMR003W	YMR006C	YMR007W	YMR008C	YMR009W				YAL039C
	G	YMR010W	YMR011W	YMR012W	YMR014W	YMR015C	YMR016C	YMR017W	YMR018W	YMR019W	YMR020W	YMR021C	YMR022W				YAL040C
	H	YMR023C	P100S	YMR024W	YMR025W	YMR026C	YMR027W	YMR029C	YMR030W	YMR031W-A	YMR031C	YMR032W	YMR034C				YAL042W
																	YAL043C-a
Plate 4																	YAL044W-A
		1	2	3	4	5	6	7	8	9	10	11	12				YAL045C
	A	YMR035W	YMR036C	YMR039C		YMR040W	YMR041C	YMR042W	YMR044W	YMR140W	YMR141C	YMR143W	YMR144W				YAL046C
	B	YMR145C	YMR147W	YMR148W	YMR151W	YMR150C	YMR152W	YMR153W	YMR153C-A	YMR155W	YMR156C	YMR157C	YMR158W-A				YAL047C
	C	YMR159C	YMR161W	YMR162C	YMR163C	YMR164C	YMR166C	YMR167W	YMR169C	YMR170C	YMR172C-A	YMR173W-A	YMR174C				YAL048C
	D	YMR175W	YMR176W	YMR177W	YMR178W	YMR179W	YMR180C	YMR182C	YMR183C	YMR184W	YMR186W	YMR187C	YMR188C				YAL049C
	E	YMR189W	YMR190C	YMR191W	YMR192W	YMR193W	YMR194W	YMR193C-A	YMR195W	YMR196W	YMR198W	YMR199W	YMR201C				YAL049C
	F	YMR202W	YMR204C	YMR205C	YMR206W	YMR207C	YMR210W	YMR214W	YMR215W	YMR216C	YMR219W	YMR221C	YMR222C				YAL051W
	G	YMR223W	YMR224C	YMR225C	YMR226C	YMR228W	YMR230W	YMR231W	YMR232W	YMR233W	YMR234W	YMR237W	YMR238W				YAL053W
	H	YMR241W	P100S	YMR242C	YMR243C	YMR244W	YMR245W	YMR244C-A	YMR246W	YMR247C	YMR250W	YMR251W	YMR251W-A				YAL055W
																	YAL056W
Plate 5																	YAL058C-A
		1	2	3	4	5	6	7	8	9	10	11	12				YAL058W
	A	YMR252C	YMR253C	YMR254C	YMR255W		YMR256C	YMR257C	YMR258C	YMR259C	YMR261C	YMR262W	YNL047C				YAL059W
	B	YMR264W	YMR265C	YMR266W	YMR267W	YMR269W	YMR272C	YMR273C	YMR274C	YMR275C	YMR276W	YMR278W	YMR280C				YAL060W
	C	YMR282C	YMR283C	YMR284W	YMR285C	YMR286W	YMR287C	YMR289W	YMR291W	YMR292W	YMR293C	YMR294W	YMR294W-A				YAL061W
	D	YMR295C	YMR297W	YMR299C	YMR300C	YMR302C	YMR303C	YMR304W	YMR304C-A	YMR305C	YMR306C-A	YMR307W	YMR310C				YAL062W
	E	YNL339C	YNL338W	YNL336W	YNL335W	YNL334C	YNL333W	YNL332W	YNL330C	YNL329C	YNL328C	YNL327W	YNL326C				YAL064C-A
	F	YNL324W	YNL325C	YNL323W	YNL322C	YNL321W	YNL320W	YNL319W	YNL318C	YNL314W	YNL311C	YNL309W	YNL053W				YAL065C
	G	YNL305C	YNL304W	YNL303W	YNL302C	YNL301C	YNL299W	YNL298W	YNL086W	YNL297C	YNL295W	YNL294C	YNL293W				YAL066W
	H	YNL089C	P100S	YNL291C	YNL289W	YNL288W	YNL286W	YNL285W	YNL283C	YNL281W	YNL280C	YNL278W	YNL096C				YAL067C
																	YAL067W-A
Plate 6																	YAL068C
		1	2	3	4	5	6	7	8	9	10	11	12				YAR002C-A
	A	YNL276C	YNL275W	YNL273W	YNL271C	YNL270C		YNL269W	YNL268W	YNL266W	YNL265C	YNL264C	YNL259C				YAR002W
	B	YNL257C	YNL255C	YNL254C	YNL253W	YNL249C	YNL248C	YNL246W	YOR001W	YOR002W	YOR003W	YOR005C	YOR006C				YAR003W
	C	YOR007C	YOR008C	YOR009W	YOR010C	YOR011W	YOR012W	YOR013W	YOR014W	YOR015W	YOR016C	YOR017W	YOR018W				YAR014C
	D	YOR019W	YOR021C	YOR022C	YOR023C	YOR024W	YOR025W	YOR026W	YOR027W	YOR028C	YOR029W	YOR030W	YOR031W				YAR015W
	E	YOR032C	YOR033C	YOR034C	YOR035C	YOR036W	YOR037W	YOR038C	YOR039W	YOR040W	YOR041C	YOR042W	YOR043W				YAR018C
	F	YOR044W	YOR045W	YOR047C	YOR049C	YOR050C	YOR051C	YOR052C	YOR053W	YOR054C	YOR055W	YOR058C	YOR059C				YAR020C
	G	YOR061W	YOR062C	YOR064C	YOR065W	YOR066W	YOR067C	YOR068C	YOR069W	YOR070C	YOR071C	YOR072W	YOR073W				YAR023C
	H	YOR076C	P100S	YOR078W	YOR079C	YOR080W	YOR081C	YOR082C	YOR083W	YOR084W	YOR085W	YOR086C	YOR087W				YAR027W
																	YAR028W
Plate 7																	YAR029W
		1	2	3	4	5	6	7	8	9	10	11	12				YAR030C
	A	YOR088W	YOR089C	YOR090C	YOR091W	YOR092W	YOR093C		YOR094W	YOR289W	YOR290C	YOR291W	YOR292C				YAR031W
	B	YOR293W	YOR295W	YOR296W	YOR297C	YOR298W	YOR299W	YOR301W	YOR302W	YOR303W	YOR304C-A	YOR304W	YOR305W				YAR035C-A
	C	YOR307C	YOR308C	YOR311C	YOR312C	YOR313C	YOR314W	YOR315W	YOR316C	YOR318C	YOR320C	YOR321W	YOR322C				YAR035W
	D	YOR323C	YOR324C	YOR327C	YOR328W	YOR330C	YOR332W	YOR334W	YOR337W	YOR338W	YOR339C	YOR342C	YOR343C				YAR037W
	E	YOR344C	YOR346W	YOR347C	YOR348C	YOR349W	YOR350C	YOR351C	YOR352W	YOR354C	YOR355W	YOR356W	YOR357C				YAR040C
	F	YOR358W	YOR359W	YOR360C	YOR363C	YOR365C	YOR367W	YOR368W	YOR371C	YOR374W	YOR375C	YOR376W	YOR377W				YAR042W
	G	YOR378W	YOR380W	YOR381W	YOR382W	YOR383C	YOR384W	YOR385W	YOR386W	YOL001W	YOL002C	YOL003C	YOL004W				YAR042W
	H	YOL006C	P100S	YOL007C	YOL008W	YOL009C	YOL011W	YOL012C	YOL013C	YOL014W	YOL015W	YOL017W	YOL018C				YAR043C
																	YAR044W
Plate 8																	YAR047C
		1	2	3	4	5	6	7	8	9	10	11	12				YAR050W
	A	YOL019W	YOL020W	YOL023W	YOL024W	YOL025W	YOL027C	YOL028C		YOL029C	YOL030W	YOL031C	YOL032W				YBL001C
	B	YOL033W	YOL035C	YOL036W	YOL037C	YOL039W	YOL041C	YOL042W	YOL043C	YOL044W	YOL045W	YOL046C	YOL047C				YBL002W
	C	YOL048C	YOL049W	YOL050C	YOL051W	YOL052C	YOL053C-A	YOL053W	YOL054W	YOL055C	YOL056W	YOL057W	YOL058W				YBL003C
	D	YOL059W	YOL060C	YOL061W	YOL062C	YOL063C	YOL064C	YOL065C	YOL067C	YOL068C	YOL070C	YOL071W	YOL072W				YBL007C
	E	YOL075C	YOL076W	YOL079W	YOL080C	YOL081W	YOL082W	YOL083W	YOL084W	YOL085C	YPL274W	YPL273W	YPL272C				YBL008W-A
	F	YPL271W	YPL270W	YPL269W	YPL267W	YPL265W	YPL264C	YPL263C	YPL262W	YPL260W	YPL261C	YPL259C	YPL258C				YBL009W
	G	YPL257W	YPL256C	YPL254W	YPL253C	YPL250C	YPL249C	YPL248C	YPL247C	YPL246C	YPL245W	YPL244C	YPL241C				YBL010C
	H	YPL240C	P100S	YPL239W	YPL236C	YPL234C	YPL232W	YPL230W	YPL229W	YPL227C	YPL226W	YPL225W	YPL223C				YBL012C
																	YBL013W
Plate 9																	YBL015W
		1	2	3	4	5	6	7	8	9	10	11	12				YBL016W
	A	YPL222W	YPL221W	YPL220W	YPL219W	YPL216W	YPL215W	YPL214C	YPL213W		YPL212C	YPL208W	YPL207W				YBL017C
	B	YPL206C	YPL205C	YPL203W	YPL202C	YPL201C	YPL200W	YPL199C	YPL198W	YPL197C	YPL196W	YPL195W	YPL194W				YBL019W
	C	YPL193W	YPL192C	YPL191C	YPL189W	YPL188W	YPL187W	YPL185W	YPL186C	YPL184C	YPL181W	YPL182C	YPL180W				YBL021C
	D	YPL179W	YPL178W	YPL177C	YPL176C	YPL174C	YPL173W	YPL172C	YPL171C	YPL170W	YPL168W	YPL167C	YPL166W				YBL022C
	E	YPL165C	YPL164C	YPL163C	YPL162C	YPL161C	YPL159C	YPL157W	YPL156C	YPL155C	YPL154C	YPL152W	YPL150W				YBL024W
	F	YPL149W	YPL147W	YPL145C	YPL144W	YPL141C	YPL140C	YPL139C	YPL138C	YPL136W	YPL135W	YPL133C	YPL130W				YBL025W
	G	YPL129W	YPL127C	YPL125W	YPL123C	YPL121C	YPL120W	YPL119C	YPL118W	YPL116W	YPL115C	YPL114W	YPL113C				YBL027W
	H	YPL112C	P100S	YPL111W	YPL110C	YPL109C	YPL108W	YPL107W	YPL106C	YPL105C	YPL104W	YPL103C	YPL101W				YBL028C
																	YBL029C-A
Plate 10																	YBL029W
		1	2	3	4	5	6	7	8	9	10	11	12				YBL031W
	A	YPL102C	YPL100W	YPL099C	YPL098C	YPL097W	YPL096W	YPL095C	YPL092W	YBR174C		YBR175W	YBR176W				YBL032W
	B	YBR177C	YBR178W	YBR179C	YBR180W	YBR181C	YBR182C	YBR183W	YBR184W	YBR185C	YBR186W	YBR187W	YBR188C				YBL033C
	C	YBR194W	YBR195C	YBR197C	YBR199W	YBR200W	YBR201W	YBR203W	YBR204C	YBR205W	YBR206W	YBR207W	YBR208C				YBL036C
	D	YBR209W	YBR210W	YBR212W	YBR213W	YBR214W	YBR215W	YBR216C	YBR217W	YBR218C	YBR219C	YBR220C	YBR221C				YBL037W
	E	YBR222C	YBR223C	YBR224W	YBR225W	YBR226C	YBR227C	YBR228W	YBR229C	YBR230C	YBR231C	YBR233W	YBR235W				YBL038W
	F	YBR238C	YBR239C	YBR240C	YBR241C	YBR242W	YBR244W	YBR245C	YBR246W	YBR248C	YBR249C	YBR250W	YBR251W				YBL039C
	G	YBR255W	YBR258C	YBR259W	YBR260C	YBR261C	YBR262C	YBR263W	YBR264C	YBR266C	YBR267W	YBR268W	YDR049W				YBL039W-A
	H	YDR050C	P100S	YDR051C	YDR055W	YDR056C	YDR057W	YDR059C	YDR061W	YDR063W	YDR065W	YDR066C	YDR067C				YBL042C
																	YBL043W
Plate 11																	YBL044W
		1	2	3	4	5	6	7	8	9	10	11	12				YBL045C
	A	YDR068W	YDR069C	YDR070C	YDR072C	YDR073W	YDR075W	YDR076W	YDR077W	YDR078C	YDR079W		YDR080W				YBL047C
	B	YDR083W	YDR084C	YDR085C	YDR089W	YDR090C	YDR092W	YDR093W	YDR094W	YDR095C	YDR096W	YDR097C	YDR098C				YBL048W
	C	YDR099W	YDR100W	YDR101C	YDR102C	YDR103W	YDR104C	YDR105C	YDR107C	YDR108W	YDR109C	YDR110W	YDR111C				YBL049W
	D	YDR112W	YDR114C	YDR115W	YDR116C	YDR117C	YDR119W	YDR120C	YDR121W	YDR122W	YDR123C	YDR124W	YDR125C				YBL051C
	E	YDR126W	YDR127W	YDR128W	YDR129C	YDR130C	YDR131C	YDR132C	YDR133C	YDR134C	YDR135C	YDR136C	YDR137W				YBL052C
	F	YPR021C	YDR139C	YDR140W	YDR142C	YDR143C	YDR144C	YDR146C	YDR338C	YDR340W	YDR344C	YDR345C	YDR346C				YBL053W
	G	YDR347W	YDR348C	YDR349C	YDR350C	YDR351W	YDR352W	YDR354W	YDR357C	YDR358W	YDR359C	YDR360W	YDR363W				YBL054W
	H	YDR364C	P100S	YDR368W	YDR369C	YDR370C	YDR371W	YDR372C	YDR374C	YDR375C	YDR377W	YDR378C	YDR379W				YBL055C
																	YBL056W
Plate 12																	YBL057C
		1	2	3	4	5	6	7	8	9	10	11	12				YBL058W
	A	YDR380W	YDR382W	YDR383C	YDR384C	YDR385W	YDR386W	YDR387C	YDR388W	YDR389W	YDR391C	YDR392W					YBL059W
	B	YDR393W	YDR395W	YDR399W	YDR400W	YDR401W	YDR402C	YDR403W	YDR405W	YDR406W	YDR408C	YDR409W	YDR410C				YBL060W
	C	YDR411C	YDR414C	YDR415C	YDR418W	YDR419W	YDR420W	YDR421W	YDR422C	YDR423C	YDR425W	YDR426C	YDR428C				YBL061C
	D	YDR430C	YDR431W	YDR432W	YDR433W	YDR435C	YDR436W	YEL001C	YEL003W	YEL004W	YEL005C	YEL006W	YEL007W				YBL062W
	E	YEL008W	YEL009C	YEL010W	YEL013W	YEL014C	YEL015W	YEL016C	YEL017C-A	YEL017W	YPR083W	YEL020C	YEL023C				YBL063W
	F	YEL024W	YEL025C	YEL027W	YEL028W	YEL030W	YEL031W	YEL033W	YPR091C	YEL037C	YEL038W	YEL039C	YEL040W				YBL064C
	G	YEL041W	YEL042W	YEL043W	YEL045C	YEL046C	YEL047C	YEL048C	YEL049W	YEL050C	YEL051W	YEL052W	YEL053C				YBL065W
	H	YEL054C	P100S	YEL056W	YEL057C	YEL059W	YEL060C	YEL061C	YEL062W	YEL063C	YEL064C	YEL065W	YEL066W				YBL066C
																	YBL067C
Plate 13																	YBL068W
		1	2	3	4	5	6	7	8	9	10	11	12				YBL069W
	A	YEL067C	YEL068C	YEL071W	YEL072W	YER001W	YER002W	YER004W	YER005W	YER007C-A	YER007W	YER010C	YER011W				YBL070C
	B		YPR011C	YER017C	YER019W	YER019C-A	YER020W	YER024W	YER030W	YER032W	YER033C	YER034W	YER035W				YBL071C
	C	YER038W-A	YER039C	YER040W	YER041W	YER042W	YER044C-A	YER045C	YER046W-A	YER047C	YER048C	YER049W	YER050C				YBL071C-B
	D	YER051W	YER052C	YER053C	YER054C	YER056C	YER056C-A	YER057C	YER058W	YER059W	YER060W	YER060W-A	YER061C				YBL071W-A
	E	YER062C	YER065C	YER066C-A	YER067W	YER067C-A	YER068W	YER068C-A	YER069W	YPR118W	YER071C	YER072W	YER073W				YBL072C
	F	YER074W	YER075C	YER079W	YER080W	YER081W	YER083C	YER084W	YER085C	YER086W	YER087C-A	YGR123C	YGR124W				YBL075C
	G	YGR125W	YGR126W	YGR127W	YGR129W	YGR130C	YGR131W	YGR132C	YGR133W	YGR135W	YGR136W	YGR137W	YGR138C				YBL078C
	H	YGR139W	P100S	YGR141W	YGR142W	YGR143W	YGR144W	YGR146C	YGR148C	YGR149W	YGR150C	YGR151C	YGR152C				YBL079W
																	YBL080C
Plate 14																	YBL081W
		1	2	3	4	5	6	7	8	9	10	11	12				YBL082C
	A	YGR153W	YGR154C	YGR157W	YGR159C	YGR160W	YGR161C	YGR163W	YGR164W	YGR165W	YGR166W	YOL153C	YGR168C				YBL083C
	B	YGR169C		YGR170W	YGR171C	YGR173W	YGR174C	YGR176W	YGR177C	YGR178C	YGR180C	YGR181W	YGR182C				YBL085W
	C	YGR183C	YGR184C	YGR187C	YGR189C	YGR192C	YGR193C	YGR194C	YGR196C	YGR197C	YGR199W	YGR200C	YGR202C				YBL086C
	D	YGR203W	YGR205W	YGR206W	YGR207C	YGR208W	YGR209C	YGR212W	YGR213C	YGR214W	YGR215W	YGR217W	YHL047C				YBL088C
	E	YHL046C	YHL045W	YHL044W	YHL043W	YHL042W	YHL041W	YHL040C	YHL038C	YHL037C	YHL036W	YHL035C	YHL034C				YBL089W
	F	YHL033C	YHL032C	YHL031C	YHL030W	YHL029C	YHL028W	YHL027W	YHL026C	YHL023C	YHL022C	YHL021C	YHL020C				YBL090W
	G	YHL019C	YHL017W	YHL016C	YHL014C	YHL013C	YHL012W	YHL010C	YHL009C	YHL008C	YHL007C	YHL006C	YHL005C				YBL091C
	H	YHL003C	P100S	YHR001W-A	YHR011W	YHR012W	YHR013C	YHR014W	YHR015W	YHR018C	YHR022C	YHR029C	YHR030C				YBL091C-A
																	YBL091C-A
Plate 15																	YBL094C
		1	2	3	4	5	6	7	8	9	10	11	12				YBL095W
	A	YHR031C	YHR034C	YHR035W	YHR037W	YHR038W	YHR039C	YHR043C	YHR044C	YHR046C	YHR047C	YHR048W	YHR049W				YBL096C
	B	YHR049C-A	YHR050W		YHR051W	YHR057C	YHR060W	YHR061C	YHR066W	YHR073W	YHR075C	YHR076W	YHR077C				YBL098W
	C	YHR078W	YHR079C	YHR080C	YHR081W	YHR082C	YHR086W	YHR087W	YHR091C	YHR092C	YHR093W	YHR094C	YHR095W				YBL099W
	D	YHR096C	YHR097C	YHR100C	YHR103W	YHR104W	YHR105W	YHR106W	YHR108W	YHR109W	YHR110W	YHR111W	YHR112C				YBL100C
	E	YHR113W	YHR114W	YHR115C	YHR116W	YHR117W	YHR120W	YHR121W	YHR123W	YHR124W	YHR125W	YHR126C	YHR129C				YBL101C
	F	YHR130C	YHR132C	YHR133C	YHR134W	YHR135C	YHR136C	YHR137W	YHR138C	YHR139C	YHR139C-A	YHR142W	YHR143W				YBL101W-C
	G	YHR147C	YHR150W	YHR151C	YHR152W	YHR153C	YHR154W	YHR155W	YHR156C	YHR157W	YHR158C	YHR159W	YHR160C				YBL102W
	H	YHR161C	P100S	YHR163W	YHR167W	YHR176W	YHR177W	YHR178W	YHR179W	YHR182W	YHR183W	YHR184W	YHR189W				YBL104C
																	YBL104C
Plate 16																	YBL106C
		1	2	3	4	5	6	7	8	9	10	11	12				YBL107C
	A	YHR195W	YHR198C	YHR199C	YHR200W	YHR202W	YHR203C	YHR204W	YHR206W	YHR207C	YHR209W	YHR210C	YCL001W				YBR001C
	B	YCL002C	YCL005W	YMR118C		YCL008C	YCL009C	YCL010C	YCL011C	YCL012W	YCL013W	YCL014W	YCL016C				YBR003W
	C	YCL023C	YCL024W	YCL025C	YCL026C	YCL027W	YCL028W	YCL029C	YCL030C	YCL032W	YCL033C	YCL034W	YCL036W				YBR005W
	D	YCL037C	YCL039W	YCL040W	YCL042W	YCL044C	YCL045C	YCL046W	YCL047C	YCL048W	YCL049C	YCL050C	YCL051W				YBR006W
	E	YCL055W	YCL056C	YCL057W	YCL060C	YCL061C	YCL062W	YCL063W	YCL064C	YCL069W	YCR001W	YCR002C	YCR003W				YBR007C
	F	YCR004C	YCR005C	YCR006C	YCR007C	YCR008W	YCR009C	YCR010C	YCR011C	YCR014C	YCR015C	YCR016W	YCR017C				YBR009C
	G	YCR019W	YCR020C	YCR020C-A	YCR021C	YCR022C	YCR023C	YLR420W	YLR451W	YLR126C	YLR128W	YLR130C	YLR131C				YBR010W
	H	YLR133W	P100S	YLR134W	YLR135W	YLR136C	YLR137W	YLR138W	YLR139C	YLR142W	YLR143W	YLR144C	YMR074C				YBR012C
																	YBR013C
Plate 17																	YBR020W
		1	2	3	4	5	6	7	8	9	10	11	12				YBR020W
	A	YLR149C	YLR150W	YLR151C	YLR152C	YLR154C	YLR164W	YLR165C	YLR168C	YLR169W	YLR170C	YLR171W	YLR172C				YBR021W
	B	YLR173W	YLR174W	YLR176C	YLR177W		YLR178C	YLR179C	YLR180W	YLR181C	YLR182W	YLR183C	YLR184W				YBR022W
	C	YLR185W	YLR187W	YLR188W	YLR189C	YLR190W	YLR191W	YLR193C	YLR194C	YLR199C	YLR200W	YLR201C	YLR202C				YBR023C
	D	YLR203C	YLR204W	YLR205C	YLR206W	YLR207W	YLR209C	YLR210W	YLR211C	YLR213C	YLR214W	YLR216C	YLR217W				YBR025C
	E	YLR218C	YLR219W	YLR220W	YLR221C	YLR224W	YLR225C	YLR227C	YKL001C	YKL002W	YKL003C	YKL006W	YKL007W				YBR026C
	F	YKL008C	YKL009W	YKL010C	YKL011C	YKL015W	YKL016C	YKL017C	YKL020C	YKL023W	YKL025C	YKL026C	YKL027W				YBR027C
	G	YKL029C	YKL031W	YKL032C	YKL034W	YKL037W	YKL038W	YKL039W	YKL040C	YKL041W	YKL043W	YKL044W	YKL046C				YBR028C
	H	YKL047W	P100S	YKL048C	YKL050C	YKL051W	YKL053W	YKL054C	YKL055C	YKL056C	YKL057C	YKL061W	YKL062W				YBR030W
																	YBR031W
Plate 18																	YBR033W
		1	2	3	4	5	6	7	8	9	10	11	12				YBR034C
	A	YKL063C	YKL064W	YKL065C	YKL066W	YKL067W	YKL068W	YKL069W	YKL070W	YKL071W	YKL072W	YKL073W	YKL074C				YBR037C
	B	YKL075C	YKL076C	YKL077W	YKL079W	YKL080W		YKL081W	YKL084W	YKL085W	YKL086W	YKL087C	YKL090W				YBR040W
	C	YKL091C	YKL092C	YKL093W	YKL094W	YKL096W	YKL097C	YKL098W	YKL100C	YKL101W	YKL102C	YKL103C	YKL105C				YBR042C
	D	YKL106W	YKL107W	YKL109W	YKL110C	YKL113C	YKL114C	YKL116C	YKL117W	YKL118W	YKL119C	YKL120W	YKL121W				YBR043C
	E	YKL123W	YKL124W	YKL126W	YKL127W	YKL128C	YKL129C	YKL130C	YKL131W	YKL132C	YKL133C	YKL134C	YKL135C				YBR044C
	F	YKL136W	YKL137W	YKL138C	YKL140W	YKL142W	YKL143W	YKL146W	YKL147C	YKL148C	YKL149C	YKL150W	YKL151C				YBR045C
	G	YPR151C	YKL156W	YKL157W	YKL158W	YKL159C	YKL160W	YKL161C	YKL162C	YKL163W	YKL164C	YKL166C	YKL167C				YBR046C
	H	YKL168C	P100S	YKL169C	YKL170W	YKL171W	YKL174C	YKL175W	YKL176C	YKL177W	YKL178C	YKL179C	YKL183W				YBR047W
																	YBR050C
Plate 19																	YBR051W
		1	2	3	4	5	6	7	8	9	10	11	12				YBR053C
	A	YKL184W	YKL185W	YKL187C	YKL188C	YKL190W	YGR027C	YGR031W	YGR033C	YGR034W	YGR035C	YGR036C	YGR037C				YBR056W
	B	YGR039W	YGR041W	YGR042W	YGR043C	YGR044C	YGR045C		YGR049W	YGR051C	YGR052W	YGR054W	YGR055W				YBR056W-A
	C	YGR056W	YGR057C	YGR058W	YGR059W	YGR061C	YGR062C	YGR064W	YGR066C	YGR067C	YGR068C	YGR069W	YGR070W				YBR057C
	D	YGR071C	YGR072W	YGR076C	YGR077C	YGR078C	YGR079W	YGR080W	YGR081C	YGR084C	YGR085C	YGR087C	YGR088W				YBR058C
	E	YGR096W	YGR097W	YGR100W	YGR101W	YGR102C	YGR104C	YGR105W	YGR107W	YGR108W	YGR109C	YGR111W	YGR112W				YBR059C
	F	YGR118W	YGR121C	YGR122W	YOR097C	YOR099W	YOR100C	YOR101W	YOR104W	YOR105W	YOR106W	YOR107W	YOR108W				YBR061C
	G	YOR109W	YOR111W	YOR112W	YOR113W	YOR114W	YOR115C	YOR118W	YOR120W	YOR121C	YOR123C	YOR124C	YOR125C				YBR062C
	H	YOR126C	P100S	YOR127W	YOR129C	YOR130C	YOR131C	YOR132W	YOR133W	YOR134W	YOR135C	YOR136W	YOR137C				YBR062C
																	YBR064W
Plate 20																	YBR065C
		1	2	3	4	5	6	7	8	9	10	11	12				YBR066C
	A	YOR138C	YOR139C	YOR140W	YOR141C	YOR142W	YOR144C	YOR152C	YOR153W	YOR154W	YOR155C	YOR156C	YOR161C				YBR068C
	B	YOR162C	YOR163W	YOR164C	YOR165W	YOR166C	YOR167C	YOR170W		YOR171C	YOR172W	YOR173W	YOR175C				YBR069C
	C	YOR177C	YOR178C	YOR182C	YOR183W	YOR184W	YOR185C	YOR186W	YOR187W	YOR188W	YOR189W	YOR190W	YOR191W				YBR071W
	D	YOR192C	YOR193W	YOR195W	YOR196C	YOR197W	YOR198C	YOR199W	YOR200W	YOR201C	YOR202W	YOR205C	YOR208W				YBR072C-A
	E	YOR209C	YOR211C	YOR212W	YOR213C	YOR214C	YOR215C	YOR216C	YOR219C	YOR220W	YOR221C	YOR222W	YOR223W				YBR072W
	F	YOR225W	YOR226C	YOR227W	YOR228C	YOR229W	YOR230W	YOR231W	YOR233W	YOR234C	YOR235W	YOR237W	YOR238W				YBR073W
	G	YOR239W	YOR240W	YOR241W	YOR242C	YOR243C	YOR245C	YOR246C	YOR247W	YOR248W	YOR251C	YOR252W	YOR253W				YBR074W
	H	YOR255W	P100S	YOR258W	YOR263C	YOR264W	YOR277C	YOR279C	YOR280C	YOR283W	YOR284W	YOR285W	YOR286W				YBR074W
																	YBR075W
Plate 21																	YBR075W
		1	2	3	4	5	6	7	8	9	10	11	12				YBR076W
	A	YOR288C	YJL218W	YJL217W	YJL216C	YJL215C	YJL214W	YJL212C	YJL210W	YJL211C	YJL209W	YJL208C	YJL207C				YBR077C
	B	YJL206C	YJL206C-A	YJL204C	YJL201W	YJL200C	YJL199C	YJL198W	YJL197W		YJL196C	YJL193W	YJL192C				YBR078W
	C	YJL191W	YJL190C	YJL189W	YJL188C	YJL187C	YJL186W	YJL185C	YJL183W	YJL181W	YJL182C	YJL180C	YJL179W				YBR081C
	D	YJL178C	YJL176C	YJL172W	YJL171C	YJL170C	YJL169W	YJL168C	YJL166W	YJL165C	YJL164C	YJL163C	YJL162C				YBR082C
	E	YJL161W	YJL159W	YJL158C	YJL157C	YJL155C	YJL154C	YJL153C	YJL152W	YJL151C	YJL150W	YJL149W	YJL148W				YBR083W
	F	YJL147C	YJL146W	YJL145W	YJL144W	YJL142C	YJL140W	YJL139C	YJL138C	YJL135W	YJL134W	YJL133W	YJL132W				YBR084C-A
	G	YJL131C	YJL130C	YJL129C	YLR324W	YLR325C	YLR326W	YLR327C	YLR328W	YLR329W	YLR330W	YLR331C	YLR332W				YBR084W
	H	YLR333C	P100S	YLR335W	YLR341W	YLR342W	YLR344W	YLR345W	YLR348C	YLR349W	YLR350W	YLR351C	YLR352W				YBR085C-A
																	YBR085W
Plate 22																	YBR090C
		1	2	3	4	5	6	7	8	9	10	11	12				YBR090C-A
	A	YLR353W	YLR354C	YLR356W	YLR357W	YLR360W	YLR362W	YLR363C	YLR364W	YLR365W	YLR366W	YLR367W	YLR368W				YBR092C
	B	YLR371W	YLR372W	YLR373C	YLR374C	YLR375W	YLR376C	YLR377C	YLR380W	YLR381W		YLR384C	YLR385C				YBR093C
	C	YLR386W	YLR387C	YLR388W	YLR390W	YLR392C	YLR393W	YLR395C	YLR398C	YLR400W	YLR401C	YLR402W	YLR404W				YBR094W
	D	YLR405W	YLR407W	YLR408C	YLR410W	YLR412W	YLR413W	YLR414C	YLR415C	YLR416C	YLR417W	YLR418C	YLR421C				YBR095C
	E	YLR228C	YLR231C	YLR232W	YLR233C	YLR234W	YLR235C	YLR236C	YLR238W	YLR239C	YLR241W	YLR242C	YLR247C				YBR097W
	F	YLR248W	YLR250W	YLR251W	YLR252W	YLR253W	YLR254C	YLR255C	YLR257W	YLR258W	YLR260W	YLR261C	YLR262C				YBR098W
	G	YLR263W	YLR264W	YLR265C	YLR266C	YLR267W	YLR268W	YLR269C	YLR270W	YLR271W	YLR273C	YLR278C	YLR279W				YBR098W
	H	YLR280C	P100S	YLR281C	YLR282C	YLR283W	YLR284C	YLR285W	YLR287C	YLR287-A	YLR288C	YLR289W	YLR290C				YBR099C
																	YBR100W
Plate 23																	YBR100W
		1	2	3	4	5	6	7	8	9	10	11	12				YBR103W
	A	YLR292C	YLR294C	YLR295C	YLR296W	YLR297W	YLR299W	YLR300W	YLR303W	YLR304C	YLR306W	YLR307W	YLR308W				YBR104W
	B	YLR309C	YLR311C	YLR312C	YLR312W-A	YLR313C	YLR315W	YLR318W	YLR319C	YLR320W	YLR322W		YDR147W				YBR105C
	C	YDR148C	YDR149C	YDR150W	YDR151C	YDR152W	YDR153C	YDR154C	YDR155C	YDR156W	YDR157W	YDR158W	YDR159W				YBR105C
	D	YDR161W	YDR162C	YDR163W	YDR165W	YDR169C	YDR171W	YDR173C	YDR175C	YDR176W	YDR178W	YDR179C	YDR179W-A				YBR106W
	E	YDR181C	YDR183W	YDR184C	YDR185C	YDR186C	YDR191W	YDR192C	YDR193W	YDR194C	YDR195W	YDR197W	YDR198C				YBR107C
	F	YDR199W	YDR200C	YDR203W	YDR204W	YDR206W	YDR207C	YDR209C	YDR210W	YDR213W	YDR214W	YDR215C	YDR216W				YBR108W
	G	YDR217C	YDR218C	YDR219C	YDR220C	YDR221W	YDR222W	YDR223W	YDR225W	YDR226W	YDR227W	YDR229W	YDR230W				YBR111C
	H	YDR231C	P100S	YDR233C	YDR234W	YDR237W	YDR239C	YDR241W	YGL194C	YGL195W	YGL196W	YGL197W	YGL198W				YBR111W-A
																	YBR112C
Plate 24																	YBR113W
		1	2	3	4	5	6	7	8	9	10	11	12				YBR114W
	A	YGL199C	YGL200C	YGL202W	YGL203C	YGL205W	YGL208W	YGL209W	YGL210W	YGL211W	YGL212W	YGL213C	YGL214W				YBR115C
	B	YGL215W	YGL216W	YGL217C	YGL218W	YGL220W	YGL221C	YGL222C	YGL224C	YGL226C-A	YGL226W	YGL227W					YBR116C
	C	YGL228W	YGL229C	YGL230C	YGL231C	YGL232W	YGL234W	YGL235W	YGL236C	YGL237C	YGL241W	YGL242C	YGL243W				YBR119W
	D	YGL244W	YGL246C	YGL248W	YGL249W	YGL250W	YGL251C	YGL252C	YGL253W	YGL254W	YGL255W	YGL256W	YGL257C				YBR120C
	E	YGL258W	YGL259W	YGL260W	YGL261C	YGL262W	YGL263W	YGR001C	YGR003W	YGR004W	YGR006W	YGR007W	YGR008C				YBR121C
	F	YGR010W	YGR011W	YGR012W	YGR014W	YGR015C	YGR016W	YGR017W	YGR018C	YGR019W	YGR020C	YGR021W	YGR022C				YBR125C
	G	YGR023W	YGR025W	YGR026W	YPL091W	YPL090C	YPL089C	YPL088W	YPL087W	YPL086C	YPL084W	YPL081W	YPL080C				YBR126C
	H	YPL079W	P100S	YPL078C	YPL077C	YPL074W	YPL072W	YPL073C	YPL071C	YPL070W	YPL069C	YPL068C	YPL067C				YBR128C
																	YBR129C
Plate 25																	YBR130C
		1	2	3	4	5	6	7	8	9	10	11	12				YBR131W
	A	YPL066W	YPL065W	YPL064C	YPL062W	YPL061W	YPL060W	YPL058C	YPL057C	YPL056C	YPL055C	YPL054W	YPL053C				YBR132C
	B	YPL052W	YPL051W	YPL049C	YPL048W	YPL047W	YPL046C	YPL042C	YPL041C	YPL040C	YPL039W	YPL038W	YPL037C				YBR133C
	C		YPL035C	YPL033C	YPL032C	YPL030W	YPL029W	YPL026C	YPL025C	YPL023C	YPL022W	YPL021W	YPL019C				YBR133C
	D	YPL018W	YPL015C	YPL014W	YPL013C	YPL009C	YPL008W	YPL006W	YPL005W	YPL003W	YPL002C	YPL001W	YPR001W				YBR134W
	E	YPR002W	YPR003C	YPR004C	YPR005C	YPR106W	YPR109W	YPR111W	YPR114W	YPR115W	YPR116W	YPR117W	YPR119W				YBR137W
	F	YPR120C	YPR121W	YPR122W	YPR123C	YPR124W	YPR125W	YPR126C	YPR127W	YPR128C	YPR129W	YPR130C	YOL151W				YBR138C
	G	YPR132W	YPR134W	YPR135W	YPR138C	YPR139C	YPR140W	YPR141C	YPR145W	YPR146C	YPR147C	YPR148C	YPR149W				YBR139W
	H	YPR150W	P100S	YPR152C	YPR153W	YPR154W	YPR155C	YPR156C	YPR157W	YPR158W	YPR159W	YPR160W	YPR163C				YBR141C
																	YBR144C
Plate 26																	YBR145W
		1	2	3	4	5	6	7	8	9	10	11	12				YBR146W
	A	YPR164W	YPR166C	YPR167C	YPR170C	YPR171W	YPR172W	YPR173C	YPR174C	YPR179C	YPR184W	YPR185W	YPR188C				YBR148W
	B	YPR189W	YPR191W	YPR192W	YPR193C	YPR194C	YPR195C	YPR196W	YPR197C	YPR198W	YPR199C	YPR200C	YPR201W				YBR149W
	C	YCR090C		YCR091W	YCR092C	YCR094W	YCR098C	YCR099C	YCR100C	YCR101C	YCR102C	YCR105W	YCR106W				YBR150C
	D	YDL130W-A	YDR363W-A	YDR525W-A	YDR535C	YDR536W	YDR538W	YDR539W	YDR540C	YDR541C	YER039C-A	YER091C-A	YER144C				YBR151W
	E	YER188W	YFL034C-A	YFR032C	YFR032C-A	YFR033C	YFR034C	YFR035C	YFR036W	YFR038W	YFR040W	YFR041C	YFR043C				YBR156C
	F	YFR044C	YFR045W	YFR046C	YFR047C	YFR048W	YFR049W	YFR053C	YFR054C	YFR055W	YFR056C	YFR057W	YGR220C				YBR157C
	G	YGR221C	YGR223C	YGR224W	YGR225W	YGR226C	YGR227W	YGR228W	YGR230W	YGR231C	YGR232W	YGR233C	YGR234W				YBR157C
	H	YGR235C	P100S	YGR236C	YGR237C	YGR240C	YGR241C	YGR242W	YGR243W	YGR244C	YGR247W	YGR249W	YBL001C				YBR158W
																	YBR159W
Plate 27																	YBR161W
		1	2	3	4	5	6	7	8	9	10	11	12				YBR162C
	A	YOL152W	YBL003C	YBL005W	YBL006C	YBL007C	YBL008W	YBL009W	YBL010C	YBL011W	YBL012C	YBL013W	YBL015W				YBR162W-A
	B	YBL016W	YBL017C	YBL019W	YBL021C	YBL022C	YBL024W	YBL027W	YBL028C	YBL029W	YBL031W	YBL032W	YBL036C				YBR163W
	C	YBL037W	YBL038W		YBL039C	YBL042C	YBL043W	YBL044W	YBL045C	YBL046W	YBL047C	YBL048W	YBL049W				YBR164C
	D	YBL051C	YBL052C	YBL053W	YBL054W	YBL055C	YBL056W	YBL057C	YBL058W	YBL059W	YBL060W	YBL061C	YBL062W				YBR165W
	E	YBL063W	YBL064C	YBL065W	YBL066C	YBL067C	YBL068W	YBL069W	YBL070C	YBL071C	YBL072C	YBL075C	YBL078C				YBR166C
	F	YBL079W	YBL080C	YBL081W	YBL082C	YBL083C	YBL085W	YBL086C	YBL087C	YBL088C	YBL089W	YBL090W	YBL091C				YBR168W
	G	YPL158C	YBL094C	YGL002W	YGL003C	YGL004C	YGL005C	YGL006W	YGL007W	YGL010W	YGL012W	YGL013C	YGL014W				YBR169C
	H	YGL015C	P100S	YGL016W	YGL017W	YGL019W	YGL021W	YGL023C	YGL024W	YGL025C	YGL026C	YGL027C	YGL028C				YBR170C
																	YBR171W
Plate 28																	YBR172C
		1	2	3	4	5	6	7	8	9	10	11	12				YBR173C
	A	YPL194W	YGL031C	YGL032C	YGL033W	YGL034C	YGL035C	YGL036W	YGL037C	YGL039W	YGL041C	YGL042C	YGL043W				YBR174C
	B	YGL045W	YGL046W	YGL049C	YGL050W	YGL051W	YGL053W	YGL054C	YGL056C	YGL057C	YGL058W	YGL059W	YGL060W				YBR175W
	C	YGL062W	YGL063W	YGL064C		YGL066W	YGL067W	YGL071W	YGL072C	YGL076C	YGL077C	YGL078C	YGL079W				YBR176W
	D	YGL080W	YGL081W	YGL082W	YGL083W	YGL084C	YGL085W	YGL086W	YGL087C	YGL089C	YGL090W	YGL094C	YGL096W				YBR177C
	E	YNL242W	YNL241C	YNL239W	YNL238W	YNL237W	YNL236W	YNL235C	YNL234W	YNL233W	YNL231C	YNL230C	YNL229C				YBR178W
	F	YNL228W	YNL226W	YNL227C	YNL224C	YNL223W	YNL219C	YNL218W	YNL217W	YNL215W	YNL214W	YNL213C	YNL212W				YBR179C
	G	YNL211C	YNL208W	YNL206C	YNL205C	YNL204C	YNL202W	YNL203C	YNL201C	YNL200C	YNL199C	YNL198C	YNL197C				YBR180W
	H	YNL196C	P100S	YNL195C	YNL194C	YNL193W	YNL192W	YNL191W	YNL190W	YNL187W	YNL184C	YNL183C	YNL179C				YBR181C
																	YBR182C
Plate 29																	YBR182C-A
		1	2	3	4	5	6	7	8	9	10	11	12				YBR183W
	A	YNL177C	YNL176C	YNL175C	YNL173C	YNL170W	YNL171C	YNL169C	YNL168C	YNL167C	YNL166C	YNL165W	YNL164C				YBR184W
	B	YNL162W	YNL160W	YNL159C	YNL157W	YNL156C	YNL155W	YNL154C	YNL148C	YKL191W	YKL197C	YKL198C	YKL199C				YBR185C
	C	YKL200C	YKL205W	YKL206C	YKL207W		YKL208W	YKL211C	YKL212W	YKL213C	YKL214C	YKL216W	YKL217W				YBR186W
	D	YKL218C	YKL221W	YKL222C	YKR001C	YKR003W	YKR005C	YKR007W	YKR009C	YKR011C	YKR012C	YKR013W	YKR014C				YBR187W
	E	YKR015C	YKR016W	YKR017C	YKR018C	YKR020W	YKR021W	YKR024C	YKR026C	YKR030W	YKR031C	YKR032W	YKR033C				YBR188C
	F	YKR035C	YKR042W	YKR043C	YKR044W	YKR045C	YKR047W	YKR048C	YKR049C	YKR050W	YKR051W	YKR052C	YKR054C				YBR189W
	G	YKR055W	YKR056W	YKR057W	YKR058W	YKR059W	YKR060W	YKR061W	YKR064W	YKR065C	YDR244W	YDR247W	YDR248C				YBR191W
	H	YDR249C	P100S	YDR250C	YDR251W	YDR252W	YDR253C	YDR254W	YDR255C	YDR256C	YDR257C	YDR258C	YDR259C				YBR194W
																	YBR195C
Plate 30																	YBR196C-A
		1	2	3	4	5	6	7	8	9	10	11	12				YBR196C-B
	A	YDR260C	YDR261C	YDR262W	YDR263C	YDR264C	YDR265W	YDR266C	YDR269C	YDR270W	YDR271C	YDR272W	YDR273W				YBR197C
	B	YDR274C	YDR275W	YDR276C	YDR277C	YDR278C	YDR279W	YDR281C	YDR282C	YDR284C	YDR285W	YDR286C	YDR287W				YBR199W
	C	YDR289C	YDR290W	YDR291W	YDR293C	YDR294C		YDR295C	YDR297W	YDR298C	YDR304C	YDR305C	YDR306C				YBR200W
	D	YDR307W	YDR309C	YDR310C	YDR312W	YDR313C	YDR314C	YDR315C	YDR316W	YDR317W	YDR318W	YDR319C	YDR320C				YBR200W-A
	E	YDR321W	YDR322W	YDR323C	YDR329C	YDR330W	YDR332W	YDR333C	YDR334W	YDR335W	YDR336W	YDR337W	YIL001W				YBR201W
	F	YIL002C	YIL005W	YIL011W	YIL012W	YIL013C	YIL014W	YIL015W	YIL016W	YIL017C	YIL020C	YIL023C	YIL024C				YBR201W
	G	YIL025C	YIL027C	YIL028W	YIL029C	YIL032C	YIL034C	YIL035C	YIL036W	YIL037C	YIL039W	YIL040W	YIL041W				YBR203W
	H	YIL043C	P100S	YIL044C	YIL045W	YIL049W	YIL050W	YIL053W	YIL057C	YIL064W	YIL065C	YIL072W	YIL073C				YBR204C
																	YBR205W
Plate 31																	YBR206W
		1	2	3	4	5	6	7	8	9	10	11	12				YBR207W
	A	YIL076W	YIL077C	YIL079C	YIL084C	YIL086C	YIL087C	YIL088C	YIL090W	YIL093C	YIL095W	YIL096C	YIL097W				YBR209W
	B	YIL006W	YIL007C	YIL008W	YIL009W	YIL010W	YIL015C-A	YIL038C	YIL042C	YIL047C	YIL052C	YIL054W	YIL055C				YBR210W
	C	YIL059C	YIL060W	YIL067C	YIL069C	YIL070C	YIL071C		YIL074C	YIL089W	YIL092W	YFL006W	YFL011W				YBR212W
	D	YFL015C	YFL020C	YFL021W	YFL023W	YFL025C	YFL026W	YFL027C	YFL028C	YFL030W	YFL031W	YFL032W	YFL034W				YBR213W
	E	YFL035C-B	YFL036W	YFL040W	YFL041W	YFL043C	YFL044C	YFL046W	YFL047W	YFL048C	YFL049W	YFL050C	YFL051C				YBR214W
	F	YFL052W	YFL053W	YFL054C	YFL055W	YFL056C	YFR001W	YFR006W	YFR007W	YFR008W	YFR009W	YFR010W	YFR012W				YBR215W
	G	YFR014C	YFR015C	YFR016C	YFR017C	YFR018C	YFR020W	YFR021W	YFR022W	YFR023W	YFR024C-A	YFR026C	YFR031C-A				YBR216C
	H	YGR256W	P100S	YGR259C	YGR260W	YGR261C	YGR263C	YGR266W	YGR268C	YGR269W	YGR270W	YGR275W	YGR279C				YBR217W
																	YBR218C
Plate 32																	YBR219C
		1	2	3	4	5	6	7	8	9	10	11	12				YBR220C
	A	YGR281W	YGR282C	YGR283C	YGR284C	YGR285C	YGR286C	YGR287C	YGR288W	YGR290W	YHR021W-A	YHR039C-B	YHR079C-B				YBR221C
	B	YIL009C-A	YIR017C	YIR018W	YIR019C	YIR020C	YIR020W-B	YIR021W	YIR024C	YIR025W	YIR026C	YIR027C	YIR028W				YBR221W-A
	C	YIR029W	YIR031C	YIR033W	YIR034C	YIR035C	YIR036C	YIR037W		YIR038C	YIR039C	YIR042C	YKL033W-A				YBR222C
	D	YKL162C-A	YKR035W-A	YKR066C	YKR067W	YKR069W	YKR070W	YKR072C	YKR073C	YKR074W	YKR075C	YKR076W	YKR077W				YBR223C
	E	YKR078W	YKR080W	YKR082W	YKR084C	YMR062C	YMR063W	YMR065W	YMR067C	YMR068W	YMR069W	YMR070W	YMR071C				YBR224W
	F	YMR072W	YMR073C	YMR075C-A	YMR075W	YMR077C	YMR078C	YMR080C	YMR081C	YMR082C	YMR083W	YMR084W	YMR085W				YBR225W
	G	YMR086C-A	YMR086W	YMR087W	YMR088C	YMR089C	YMR090W	YMR091C	YMR092C	YNR070W	YNR071C	YNR072W	YNR073C				YBR226C
	H	YNR074C	P100S	YNR075W	YOL013W-A	YOL086C	YOL087C	YOL088C	YOL089C	YOL090W	YOL091W	YOL092W	YOL093W				YBR227C
																	YBR228W
Plate 33																	YBR229C
		1	2	3	4	5	6	7	8	9	10	11	12				YBR230C
	A	YOL095C	YOL096C	YOL098C	YOL099C	YOL100W	YOL101C	YOL103W	YOL104C	YOL105C	YOL106W	YOL107W	YOL108C				YBR230W-A
	B	YOL109W	YOL110W	YOL111C	YOL112W	YOL113W	YOL114C	YOL115W	YOL116W	YOL117W	YOL118C	YOL119C	YOL121C				YBR231C
	C	YOL122C	YOL124C	YOL126C	YOL128C	YOL129W	YOL131W	YOL132W	YOL136C		YOL137W	YOL138C	YBR232C				YBR232C
	D	YDR424C	YEL011W	YER064C	YER077C	YER078C	YER088C	YER090W	YER091C	YER092W	YER093C-A	YER095W	YER096W				YBR233W
	E	YER097W	YER098W	YGR134W	YGR210C	YHL024W	YHL025W	YHR016C	YHR017W	YHR032W	YHR045W	YHR064C	YHR140W				YBR235W
	F	YHR162W	YHR168W	YHR181W	YHR191C	YHR193C	YLL030C	YLL044W	YLL048C	YLL049W	YLL059C	YLR030W	YLR031W				YBR238C
	G	YLR032W	YLR034C	YLR035C	YLR036C	YLR037C	YLR038C	YLR039C	YLR040C	YLR041W	YLR050C	YLR052W	YMR142C				YBR239C
	H	YMR158W	P100S	YMR171C	YMR181C	YMR209C	YMR271C	YMR279C	YMR306W	YMR311C	YMR312W	YMR313C	YMR315W				YBR240C
																	YBR241C
Plate 34																	YBR242W
		1	2	3	4	5	6	7	8	9	10	11	12				YBR244W
	A	YMR316C-A	YMR316C-B	YMR316W	YMR317W	YMR318C	YMR319C	YMR320W	YNL250W	YNL252C	YNL279W	YNL300W	YNL316C				YBR245C
	B	YOL016C	YOR096W	YOR306C	YOR317W	YPL132W	YPL134C	YML070W	YML071C	YML074C	YML090W	YML094W	YML095C				YBR246W
	C	YML095C-A	YML096W	YML097C	YML099C	YML100W	YML100W-A	YML101C	YML102C-A	YML102W		YML103C	YML104C				YBR248C
	D	YML106W	YML107C	YML108W	YML109W	YML113W	YML116W	YML117W	YML117W-A	YML118W	YML119W	YML120C	YML121W				YBR249C
	E	YML122C	YML123C	YML124C	YML128C	YML131W	YMR004W	YMR095C	YMR096W	YMR099C	YMR100W	YMR101C	YMR102C				YBR250W
	F	YMR103C	YMR105C	YMR106C	YMR107W	YMR109W	YMR110C	YMR111C	YMR114C	YMR115W	YMR116C	YMR119W-A	YMR120C				YBR251W
	G	YMR121C	YMR122C	YMR123W	YMR124W	YMR125W	YMR126C	YMR127C	YMR129W	YMR130W	YMR132C	YMR133W	YMR135C				YBR255W
	H	YPR006C	P100S	YPR009W	YPR012W	YPR014C	YPR015C	YPR017C	YPR018W	YPR020W	YPR027C	YPR028W	YPR029C				YBR258C
																	YBR259W
Plate 35																	YBR260C
		1	2	3	4	5	6	7	8	9	10	11	12				YBR261C
	A	YPR030W	YPR032W	YPR036W	YPR038W	YPR039W	YPR040W	YPR042C	YPR044C	YPR045C	YPR046W	YPR047W	YPR049C				YBR262C
	B	YPR051W	YPR052C	YPR053C	YPR054W	YPR057W	YPR058W	YPR059C	YPR060C	YPR061C	YPR062W	YPR063C	YPR065W				YBR263W
	C	YPR066W	YPR068C	YPR069C	YPR070W	YPR071W	YPR073C	YPR074C	YPR075C	YPR076W	YPR077C		YPR079W				YBR264C
	D	YPR084W	YPR087W	YPR089W	YPR090W	YPR092W	YPR093C	YPR095C	YPR096C	YPR097W	YPR098C	YPR099C	YPR100W				YBR266C
	E	YPR101W	YJL127C	YJL126W	YJL124C	YJL123C	YJL122W	YJL120W	YJL121C	YJL118W	YJL119C	YJL117W	YJL116C				YBR267W
	F	YJL115W	YJL112W	YJL110C	YJL108C	YJL107C	YJL106W	YJL102W	YJL100W	YJL099W	YJL098W	YJL096W	YJL095W				YBR268W
	G	YJL093C	YJL092W	YJL089W	YJL088W	YJL084C	YJL083W	YJL082W	YJL080C	YJL079C	YJL077C	YJL073W	YJL071W				YBR269C
	H	YJL068C	P100S	YJL067W	YJL066C	YJL064W	YJL065C	YJL063C	YJL062W	YJL060W	YJL059W	YJL058C	YJL057C				YBR270C
																	YBR271W
Plate 36																	YBR272C
		1	2	3	4	5	6	7	8	9	10	11	12				YBR273C
	A	YJL056C	YJL055W	YJL053W	YJL052W	YJL051W	YJL049W	YJL048C	YJL047C	YJL046W	YJL045W	YJL044C	YJL043W				YBR274W
	B	YJL038C	YJL037W	YJL036W	YJL030W	YEL012W	YER031C	YER046W	YER063W	YER066W	YGR188C	YGR201C	YGR204W				YBR274W
	C	YHL002W	YHL011C	YHL039W	YHR003C	YHR004C	YHR006W	YHR008C	YHR009C	YHR025W	YHR026W	YHR041C					YBR275C
	D	YHR059W	YHR067W	YHR127W	YHR131C	YHR180W	YHR185C	YHR194W	YLL007C	YMR154C	YNL274C	YOL141W	YOL150C				YBR276C
	E	YOL158C	YOL159C	YOL160W	YOL162W	YOL163W	YJR073C	YJR075W	YJR078W	YJR079W	YJR082C	YJR083C	YJR088C				YBR277C
	F	YJR092W	YJR102C	YJR103W	YJR105W	YJR108W	YJR110W	YJR111C	YJR115W	YJR127C	YJR128W	YJR129C	YJR130C				YBR278W
	G	YJR135C	YJR137C	YJR146W	YJR147W	YJR149W	YJR152W	YJR154W	YKR087C	YKR088C	YKR089C	YKR090W	YKR091W				YBR280C
	H	YKR092C	P100S	YKR093W	YKR097W	YKR098C	YKR099W	YKR100C	YKR101W	YKR103W	YKR104W	YKR105C	YLL018C-A				YBR281C
																	YBR282W
Plate 37																	YBR283C
		1	2	3	4	5	6	7	8	9	10	11	12				YBR284W
	A	YLR262C-A	YLR422W	YLR423C	YLR425W	YLR426W	YLR427W	YLR428C	YLR429W	YLR431C	YLR432W	YLR433C	YLR434C				YBR285W
	B	YLR435W	YLR436C	YLR437C	YLR438W	YLR441C	YLR443W	YLR444C	YLR445W	YLR446W	YLR447C	YLR448W	YLR449W				YBR286W
	C	YLR450W	YLR452C	YLR453C	YLR454W	YLR456W	YLR460C	YLR461W	YML009C	YML010C-B	YML021C	YML081C-A	YMR060C				YBR287W
	D		YMR158C-B	YMR169C	YMR174C	YMR175W	YMR194C-A	YMR326C	YNR032C-A	YNR050C	YNR051C	YNR056C	YNR057C				YBR288C
	E	YNR058W	YNR059W	YNR060W	YNR061C	YNR062C	YNR063W	YNR064C	YNR065C	YNR066C	YNR067C	YNR068C	YAL012W				YBR289W
	F	YAL047C	YAL054C	YAL058C-A	YAR050W	YCL006C	YCL022C	YCL023C	YCL038C	YCL058C	YCL074W	YCL075W	YCL076W				YBR290W
	G	YGL199C	YGL214W	YGL217C	YGL235W	YGR011W	YGR018C	YGR022C	YGR025W	YJR069C	YJR070C	YJR074W	YJR077C				YBR291C
	H	YJR080C	P100S	YJR084W	YJR087W	YJR091C	YJR094C	YJR094W-A	YJR095W	YJR096W	YJR097W	YJR098C	YJR099W				YBR292C
																	YBR293W
Plate 38																	YBR294W
		1	2	3	4	5	6	7	8	9	10	11	12				YBR295W
	A	YJR100C	YJR104C	YJR106W	YJR107W	YJR109C	YJR113C	YJR116W	YJR117W	YJR118C	YJR119C	YJR120W	YJR121W				YBR296C
	B	YJR122W	YJR124C	YJR125C	YJR126C	YJR131W	YJR133W	YJR134C	YJR139C	YJR140C	YJR142W	YJR144W	YJR145C				YBR296C-A
	C	YJR148W	YJR150C	YJR153W	YKL005C	YKL030W	YLR146C	YLR343W	YML067C	YML068W	YML072C	YMR136W	YMR172W				YBR297W
	D	YOR300W		YOR309C	YDL191W	YDL192W	YDL197C	YDL198C	YDL199C	YDL200C	YDL201W	YDL203C	YDL204W				YBR298C
	E	YDL206W	YDL210W	YDL211C	YDL213C	YDL214C	YDL215C	YDL216C	YDL218W	YDL219W	YDL222C	YDL223C	YDL224C				YBR299W
	F	YDL225W	YDL226C	YDL227C	YDL229W	YDL230W	YDL231C	YDL232W	YDL233W	YDL234C	YDL236W	YDL237W	YDL238C				YBR300C
	G	YDL239C	YDL240W	YDL241W	YDL242W	YDL243C	YDR001C	YDR003W	YDR004W	YDR005C	YDR006C	YDR008C	YDR009W				YBR301W
	H	YDR010C	P100S	YDR011W	YDR014W	YDR015C	YDR017C	YDR018C	YDR019C	YDR020C	YDR022C	YDR024W	YDR025W				YCL001W
																	YCL001W-A
Plate 39																	YCL001W-B
		1	2	3	4	5	6	7	8	9	10	11	12				YCL002C
	A	YDR026C	YDR027C	YDR028C	YDR029W	YDR030C	YDR031W	YDR032C	YDR033W	YDR034C	YDR035W	YDR036C	YDR042C				YCL002C
	B	YDR043C	YDR046C	YAL064C-A	YBL091C-A	YBR269C	YBR271W	YBR273C	YBR274W	YBR277C	YBR278W	YBR281C	YBR282W				YCL005W
	C	YBR283C	YBR284W	YBR285W	YBR286W	YBR290W	YBR291C	YBR292C	YBR293W	YBR295W	YBR296C	YBR297W	YBR298C				YCL005W-A
	D	YBR300C	YCL001W-A		YCR020W-B	YCR024C	YCR024C-A	YCR025C	YCR026C	YCR027C	YCR028C	YCR031C	YCR034W				YCL006C
	E	YCR036W	YCR037C	YCR043C	YCR045C	YCR049C	YCR050C	YCR051W	YCR059C	YCR061W	YCR065W	YCR066W	YCR068W				YCL006C
	F	YCR071C	YCR073W-A	YCR076C	YCR077C	YCR079W	YCR081W	YCR082W	YCR085W	YCR086W	YCR087C-A	YCR087W	YJL007C				YCL008C
	G	YJL016W	YJL017W	YJL020C	YJL021C	YJL022W	YJL023C	YJL024C	YJL029C	YJR001W	YJR005W	YJR008W	YJR009C				YCL009C
	H	YJR010C-A	P100S	YJR010W	YJR011C	YJR014W	YJR015W	YJR018W	YJR019C	YJR020W	YJR021C	YJR024C	YJR025C				YCL010C
																	YCL011C
Plate 40																	YCL012C
		1	2	3	4	5	6	7	8	9	10	11	12				YCL012W
	A	YJR026W	YJR030C	YJR031C	YJR033C	YJR035W	YJR036C	YJR043C	YJR048W	YJR049C	YJR050W	YJR051W	YJR052W				YCL013W
	B	YJR053W	YJR054W	YJR055W	YJR056C	YJR058C	YJR059W	YJR060W	YJR061W	YJR062C	YJR063W	YDL096C	YDL099W				YCL014W
	C	YDL100C	YDL101C	YDL104C	YDL106C	YDL107W	YDL109C	YDL110C	YDL112W	YDL113C	YDL114W	YDL116W	YDL117W				YCL014W
	D	YDL118W	YDL119C	YDL121C		YDL122W	YDL123W	YDL124W	YDL125C	YDL127W	YDL128W	YDL129W	YDL130W				YCL016C
	E	YDL131W	YDL133W	YDL134C	YDL134C-A	YDL135C	YDL136W	YDL137W	YDL138W	YDL142C	YDL144C	YDL146W	YDL149W				YCL021W-A
	F	YDL151C	YDL154W	YDL155W	YDL156W	YDL157C	YDL159W	YDL161W	YDL162C	YDL168W	YDL169C	YDL170W	YDL171C				YCL023C
	G	YDL172C	YDL173W	YDL174C	YDL175C	YDL176W	YDL177C	YDL178W	YDL179W	YDL180W	YDL181W	YDL182W	YDL183C				YCL024W
	H	YDL184C	P100S	YDL186W	YDL187C	YDL188C	YDL189W	YDL190C	YOR300W	YOR306C	YOR309C	YOR325W	YOR333C				YCL025C
																	YCL026C
Plate 41																	YCL026C-A
		1	2	3	4	5	6	7	8	9	10	11	12				YCL026C-B
	A	YOR345C	YOR366W	YOR379C	YNL001W	YNL004W	YNL005C	YNL008C	YNL009W	YNL010W	YNL012W	YNL013C	YNL015W				YCL027W
	B	YNL016W	YNL020C	YNL021W	YNL022C	YNL023C	YNL024C	YNL025C	YNL027W	YNL028W	YNL029C	YNL030W	YNL031C				YCL028W
	C	YNL032W	YNL034W	YNL035C	YNL037C	YNL040W	YNL041C	YNL043C	YNL044W	YNL045W	YNL046W	YNL049C	YNL050C				YCL029C
	D	YNR001C	YNR002C	YNR004W	YNR005C		YNR006W	YNR007C	YNR008W	YNR009W	YNR010W	YNR012W	YNR013C				YCL030C
	E	YNR014W	YNR015W	YNR018W	YNR019W	YNR020C	YNR021W	YNR022C	YNR024W	YNR025C	YNR027W	YNR028W	YNR029C				YCL032W
	F	YNR030W	YNR031C	YNR032W	YNR034W	YNR036C	YNR037C	YNR039C	YNR040W	YNR041C	YNR042W	YNR045W	YNR047W				YCL033C
	G	YNR048W	YNR049C	YBL095W	YBL096C	YBL098W	YBL099W	YBL100C	YBL101C	YBL102W	YBL103C	YBL104C	YBL106C				YCL035C
	H	YBL107C	P100S	YBR001C	YBR003W	YBR005W	YBR006W	YBR007C	YBR008C	YBR009C	YBR010W	YBR012C	YBR013C				YCL036W
																	YCL037C
Plate 42																	YCL038C
		1	2	3	4	5	6	7	8	9	10	11	12				YCL038C
	A	YBR014C	YBR015C	YBR016W	YBR018C	YBR019C	YBR020W	YBR021W	YBR022W	YBR023C	YBR024W	YBR025C	YBR026C				YCL039W
	B	YBR027C	YBR028C	YBR030W	YBR031W	YBR032W	YBR033W	YBR034C	YBR036C	YBR037C	YBR040W	YBR041W	YBR042C				YCL040W
	C	YBR043C	YBR044C	YBR045C	YBR046C	YBR047W	YBR048W	YBR050C	YBR051W	YBR052C	YBR053C	YBR054W	YBR056W				YCL042W
	D	YBR057C	YBR058C	YBR059C	YBR061C	YBR062C		YBR063C	YBR064W	YBR065C	YBR066C	YBR067C	YBR068C				YCL044C
	E	YBR069C	YBR071W	YBR072W	YBR073W	YBR074W	YBR075W	YBR076W	YBR077C	YNL146W	YNL145W	YNL144C	YNL143C				YCL045C
	F	YNL141W	YNL139C	YNL136W	YNL135C	YNL134C	YNL133C	YNL129W	YNL128W	YNL127W	YNL123W	YNL122C	YNL117W				YCL047C
	G	YNL116W	YNL108C	YNL101W	YNL098C	YNL094W	YNL092W	YNL089C	YNL081C	YNL077W	YNL069C	YNL064C	YNL063W				YCL049C
	H	YNL057W	P100S	YNL058C	YNL054W	YIL099W	YIL100W	YIL101C	YIL103W	YIL105C	YIL107C	YIL108W	YIL110W				YCL050C
																	YCL051W
Plate 43																	YCL055W
		1	2	3	4	5	6	7	8	9	10	11	12				YCL056C
	A	YIL112W	YIL113W	YIL114C	YIL116W	YIL117C	YIL119C	YIL120W	YIL121W	YIL123W	YIL124W	YIL125W	YIL128W				YCL057C-A
	B	YIL130W	YIL132C	YIL133C	YIL134W	YIL135C	YIL137C	YIL138C	YIL139C	YIL140W	YIL141W	YIL145C	YIL146C				YCL057W
	C	YIL148W	YIL149C	YIL152W	YIL153W	YIL154C	YIL155C	YIL156W	YIL157C	YIL159W	YIL160C	YIL161W	YIL162W				YCL058C
	D	YIL163C	YIL164C	YIL165C	YIL166C	YIL167W	YIL168W		YIL170W	YIL173W	YIR001C	YIR002C	YIR003W				YCL060C
	E	YIR005W	YIR007W	YIR009W	YIR013C	YIR014W	YIR016W	YDL194W	YDR007W	YDR048C	YFR011C	YFR013W	YNL051W				YCL061C
	F	YNL052W	YNL056W	YNL065W	YNL066W	YNL067W	YNL068C	YNL070W	YNL071W	YNL072W	YNL073W	YNL074C	YNL076W				YCL061C
	G	YNL078W	YNL079C	YNL080C	YNL082W	YNL083W	YNL085W	YNL087W	YNL090W	YNL091W	YNL093W	YNL095C	YNL097C				YCL062W
	H	YNL099C	P100S	YNL100W	YNL104C	YNL105W	YNL106C	YNL107W	YNL115C	YNL119W	YNL120C	YNL121C	YNL125C				YCL063W
																	YCL064C
Plate 44																	YCL069W
		1	2	3	4	5	6	7	8	9	10	11	12				YCL075W
	A	YNL130C	YBR189W	YCR095C	YCR102W-A	YDL133C-A	YDR058C	YDR174W	YDR202C	YDR205W	YDR445C	YDR537C	YFR039C				YCL076W
	B	YGL219C	YGR028W	YGR032W	YGR038W	YGR040W	YGR050C	YGR053C	YGR063C	YGR086C	YGR089W	YGR092W	YGR093W				YCR001W
	C	YGR106C	YGR110W	YGR117C	YGR238C	YGR239C	YGR248W	YGR250C	YJL129C	YJL132W	YJL136C	YJL137C	YJL139C				YCR002C
	D	YOL125W	YJL141C	YJL151C	YJL160C	YJL161W	YJL163C	YJL165C		YJL172W	YJL175W	YJL177W	YJL189W				YCR003W
	E	YJL191W	YJL196C	YJL200C	YJL206C	YJL213W	YKL096W-A	YKL115C	YKL139W	YKL194C	YKL201C	YKL202W	YKL204W				YCR004C
	F	YKL215C	YKL220C	YKR010C	YKR019C	YKR023W	YKR027W	YKR028W	YKR029C	YKR034W	YKR036C	YKR039W	YKR040C				YCR005C
	G	YKR041W	YKR046C	YKR053C	YML035C	YAR002C-A	YBR083W	YBR084C-A	YBR090C	YBR100W	YMR119W	YBR125C	YBR131W				YCR006C
	H	YBR150C	P100S	YBR168W	YBR169C	YBR270C	YBR272C	YBR275C	YBR276C	YBR280C	YBR287W	YBR288C	YBR289W				YCR007C
																	YCR008W
Plate 45																	YCR010C
		1	2	3	4	5	6	7	8	9	10	11	12				YCR011C
	A	YBR294W	YBR301W	YCL026C-A	YCR028C-A	YCR030C	YCR032W	YCR033W	YCR046C	YCR047C	YCR048W	YCR053W	YCR060W				YCR014C
	B	YCR062W	YCR067C	YCR069W	YCR073C	YCR075C	YCR083W	YCR084C	YCR088W	YCR089W	YBR191W	YCL035C	YDR071C				YCR015C
	C	YDR074W	YER027C	YER037W	YGR155W	YLR192C	YLR237W	YLR246W	YLR334C	YLR346C	YLR358C	YLR361C	YLR370C				YCR016W
	D	YLR382C	YLR394W	YLR406C	YML022W	YML027W	YML036W	YML038C	YML041C		YML042W	YML047C	YML075C				YCR017C
	E	YML076C	YML086C	YMR048W	YMR135W-A	YMR137C	YMR138W	YMR139W	YMR160W	YMR173W	YMR198W	YOR298C-A	YOR364W				YCR019W
	F	YPL183C	YPL183W-A	YPL189W	YPL224C	YGR295C	YHR132W-A	YIL030C	YIL058W	YIL092W	YIR023W	YIR030C	YIR032C				YCR020C
	G	YIR043C	YIR044C	YJR003C	YJR055W	YKL053C-A	YKR106W	YMR191W	YMR322C	YNL138W	YNL140C	YNL142W	YNL315C				YCR020C-A
	H	YOL151W	P100S	YOL152W	YOL155C	YOR265W	YOR266W	YOR267C	YOR268C	YOR269W	YOR270C	YOR271C	YOR273C				YCR020W-B
																	YCR021C
Plate 46																	YCR022C
		1	2	3	4	5	6	7	8	9	10	11	12				YCR023C
	A	YOR274W	YOR275C	YOR276W	YOR298C-A	YOR302W	YOR303W	YPL004C	YPL017C	YPL027W	YPL034W	YPL036W	YPL078C				YCR024C
	B	YPL137C	YHR005C	YNL096C	YOR179C	YOR180C	YDL115C	YFL013W-A	YFL014W	YFL019C	YFL042C	YFR019W	YFR024C				YCR024C-A
	C	YFR025C	YFR030W	YHR146W	YHR171W	YJL042W	YJL070C	YJL078C	YJL094C	YJL101C	YJL105W	YJL128C	YLR455W				YCR025C
	D	YKR094C	YKR095W	YKR096W	YKR102W	YLR110C	YLR390W-A	YLR439W	YLR442C	YNL268W		YML066C	YML115C				YCR026C
	E	YMR037C	YMR104C	YNL109W	YNR052C	YNR055C	YNR069C	YNL111C	YOL147C	YPR007C	YPR008W	YPR013C	YPR022C				YCR027C
	F	YPR023C	YPR024W	YPR026W	YPR031W	YPR037C	YPR043W	YPR050C	YPR064W	YPR078C	YBR081C	YBR082C	YBR084W				YCR028C
	G	YBR085W	YBR090C-A	YBR092C	YBR093C	YBR094W	YBR095C	YBR098W	YBR099C	YBR100W	YBR103W	YBR104W	YBR105C				YCR028C-A
	H	YBR106W	P100S	YBR107C	YBR108W	YBR111C	YBR113W	YBR114W	YBR115C	YBR116C	YBR119W	YBR120C	YBR121C				YCR030C
																	YCR031C
Plate 47																	YCR032W
		1	2	3	4	5	6	7	8	9	10	11	12				YCR033W
	A	YBR126C	YBR127C	YBR128C	YBR129C	YBR130C	YBR132C	YBR133C	YBR134W	YBR137W	YBR138C	YBR139W	YBR141C				YCR034W
	B	YBR144C	YBR145W	YBR146W	YBR147W	YBR148W	YBR149W	YBR151W	YBR156C	YBR157C	YBR158W	YBR159W	YBR161W				YCR036W
	C	YBR162C	YBR162W-A	YBR163W	YBR164C	YBR165W	YBR166C	YBR170C	YBR171W	YBR172C	YDL001W	YDL002C	YDL006W				YCR037C
	D	YDL009C	YDL010W	YDL011C	YDL012C	YDL013W	YDL018C	YDL019C	YDL020C	YDL021W	YDL022W		YDL023C				YCR043C
	E	YDL024C	YDL025C	YDL026W	YDL027C	YDL032W	YDL033C	YDL034W	YDL035C	YDL036C	YDL037C	YDL038C	YDL039C				YCR044C
	F	YDL041W	YDL042C	YDL044C	YDL045W-A	YDL046W	YDL048C	YDL049C	YDL050C	YDL051W	YDL052C	YDL053C	YDL054C				YCR045C
	G	YDL056W	YDL057W	YDL059C	YDL061C	YDL062W	YDL063C	YDL065C	YDL066W	YDL068W	YDL069C	YDL070W	YDL071C				YCR046C
	H	YDL073W	P100S	YDL076C	YDL077C	YDL078C	YDL079C	YDL080C	YDL081C	YDL082W	YDL083C	YDL085W	YDL086W				YCR047C
																	YCR048W
Plate 48																	YCR049C
		1	2	3	4	5	6	7	8	9	10	11	12				YCR050C
	A	YDL088C	YDL089W	YDL090C	YDL091C	YDL093W	YDL094C	YDL095W	YDR438W	YDR439W	YDR440W	YDR441C	YDR442W				YCR051W
	B	YDR443C	YDR446W	YDR447C	YDR448W	YDR450W	YDR451C	YDR452W	YDR453C	YDR455C	YDR456W	YDR457W	YDR458C				YCR053W
	C	YDR459C	YDR462W	YDR463W	YDR465C	YDR466W	YDR467C	YDR469W	YDR470C	YDR471W	YDR474C	YDR475C	YDR476C				YCR059C
	D	YDR479C	YDR480W	YDR481C	YDR482C	YDR484W	YDR485C	YDR486C	YDR488C	YDR490C	YDR491C	YDR492W					YCR060W
	E	YDR494W	YDR495C	YDR496C	YDR497C	YDR500C	YDR501W	YDR503C	YDR504C	YDR505C	YDR506C	YDR507C	YDR508C				YCR061W
	F	YDR509W	YDR511W	YDR512C	YDR513W	YDR514C	YDR516C	YDR517W	YDR518W	YDR519W	YDR520C	YDR522C	YDR524C				YCR061W
	G	YDR525W	YDR528W	YDR529C	YDR530C	YDR532C	YDR533C	YDR534C	YGL101W	YGL104C	YGL105W	YGL107C	YGL108C				YCR061W
	H	YGL109W	P100S	YGL110C	YGL114W	YGL115W	YGL117W	YGL118C	YGL121C	YGL124C	YGL125W	YGL126W	YGL127C				YCR062W
																	YCR063W
Plate 49																	YCR065W
		1	2	3	4	5	6	7	8	9	10	11	12				YCR066W
	A	YGL129C	YGL131C	YGL132W	YGL133W	YGL135W	YGL136C	YGL138C	YGL139W	YGL140C	YGL141W	YGL143C	YGL144C				YCR067C
	B	YGL146C	YGL147C	YGL148W	YGL149W	YGL151W	YGL152C	YGL153W	YGL154C	YGL156W	YGL157W	YGL158W	YGL159W				YCR068W
	C	YGL160W	YGL161C	YGL162W	YGL163C	YGL164C	YGL165C	YGL166W	YGL167C	YGL168W	YGL170C	YGL173C	YGL174W				YCR069W
	D	YGL175C	YGL176C	YGL177W	YGL179C	YGL180W	YGL181W	YER101C	YER103W	YER106W	YER108C	YER109C	YER110C				YCR071C
	E		YER111C	YER113C	YER114C	YER115C	YER116C	YER117W	YER118C	YER119C	YER119C-A	YER120W	YER121W				YCR073C
	F	YER123W	YER124C	YER128W	YER129W	YER130C	YER131W	YER132C	YER134C	YER135C	YER137C	YER139C	YER140W				YCR073W-A
	G	YER141W	YER142C	YER143W	YER145C	YER149C	YER150W	YER151C	YER152C	YER153C	YER154W	YER155C	YER156C				YCR075C
	H	YER158C	P100S	YER161C	YER162C	YER163C	YER164W	YER166W	YER167W	YER169W	YER170W	YER173W	YER174C				YCR075W-A
																	YCR076C
Plate 50																	YCR079W
		1	2	3	4	5	6	7	8	9	10	11	12				YCR081W
	A	YER175C	YER176W	YER177W	YER178W	YER179W	YER180C	YER181C	YER182W	YER183C	YER184C	YER185W	YER186C				YCR082W
	B	YER187W	YMR052C-A	YMR052W	YMR053C	YMR054W	YMR055C	YMR056C	YMR057C	YMR058W	YJR034W	YJR039W	YJR044C				YCR083W
	C	YJR055W	YJR066W	YIL102C	YIL111W	YIL122W	YIL131C	YIL136W	YIL158W	YIR004W	YIL056W	YIL085C	YIL094C				YCR084C
	D	YDL047W	YDL067C	YDL074C	YDL075W	YDR477W	YDR483W	YDR521W	YDR523C	YLR006C	YML010W-A	YMR038C	YOR364W				YCR085W
	E	YBR173C		YER014W	YER016W	YER028C	YER044C	YER055C	YHR028C	YHR033W	YCL006C	YCL038C	YAL024C				YCR086W
	F	YBR299W	YCR107W	YDR242W	YDR326C	YDR417C	YDR444W	YDR461W	YDR493W	YDR502C	YDR506C	YDR515W	YER089C				YCR087C-A
	G	YFL001W	YFL003C	YFL004W	YFL007W	YFL010C	YFL010W-A	YFL012W	YFL013C	YFL033C	YGR122C-A	YOL148C	YGR254W				YCR087W
	H	YGR258C	P100S	YGR271W	YNR033W	YGR273C	YGR276C	YGR289C	YGR291C	YGR292W	YBR020W	YBR075W	YFL033C				YCR088W
																	YCR089W
Plate 51																	YCR090C
		1	2	3	4	5	6	7	8	9	10	11	12				YCR091W
	A	YFL063W	YJL103C	YML073C	YNL011C	YNL014W											YCR092C
	B																YCR094W
	C																YCR095C
	D																YCR095W-A
	E																YCR098C
	F																YCR099C
	G																YCR100C
	H		P100S														YCR101C
																	YCR102C
Plate 70																	YCR102W-A
		1	2	3	4	5	6	7	8	9	10	11	12				YCR106W
	A	YOR150W	YOR158W	YLR337C	YLR338W	YLR369W	YLR389C	YLR391W	YLR240W	YLR244C	YGL206C	YGL223C	YLR399C				YCR107W
	B	YLR403W	YLR396C	YGL240W	YPL059W	YPL050C	YPL045W	YPL031C	YPL024W	YGR219W	YGR222W	YGR229C	YBL025W				YDL001W
	C	YBL033C	YGL020C	YGL038C	YGL070C	YGL095C	YGL088W	YNL153C	YNL225C	YKR006C	YDR245W	YDR268W	YDR283C				YDL002C
	D	YDR296W	YDR300C	YIL018W	YIL066C	YFL018C	YGR262C	YMR064W	YMR066W	YML110C	YML111W	YML112W	YML129C				YDL006W
	E	YMR097C	YMR098C	YOL143C	YAL016W	YGL218W	YJR090C	YLR286C	YDL202W	YBR279W	YCR044C	YCR063W	YJL003W				YDL009C
	F	YJL004C	YJL006C	YJL012C	YJL013C	YJL027C	YJL028W	YJR004C	YJR032W	YJR037W		YJR047C	YJR040W				YDL010W
	G	YJR038C	YDL160C	YDL167C	YDL185W	YOR331C	YNL003C	YBR078W	YNL084C	YIL098C	YJL184W	YPL148C	YPL268W				YDL011C
	H	YPR067W	P100S	YBR097W	YBR101C	YBR122C	YDL040C	YDL072C	YER122C	YJL075C	YBR035C	YPR072W	YOR008C-A				YDL012C
																	YDL013W
Plate 71																	YDL018C
		1	2	3	4	5	6	7	8	9	10	11	12				YDL019C
	A	YOR128C	YEL044W	YER087W	YEL029C	YHR010W	YHR021C	YLL027W	YLR226W	YOR369C	YFL016C	YGR257C	YNL055C				YDL020C
	B	YDR417C	YGR167W	YCL007C	YLR148W	YKL155C	YER014C-A	YER070W	YEL036C	YNL296W	YDR138W	YPR133W-A	YGL029W				YDL021W
	C	YBL093C	YBL002W	YPR131C	YJL140W	YBR112C	YKR085C	YGR162W	YGR272C	YDR500C	YDR512C	YGR252W	YGR255C				YDL022W
	D	YNL059C	YNL069C	YNL147W	YNL220W	YNL284C	YNL315C	YPL183W	YOR147W	YNL292W	YMR263W	YNL307C	YNL277W				YDL023C
	E																YDL024C
	F																YDL025C
	G																YDL026W
	H		P100S														YDL026W
																	YDL027C
Plate 72																	YDL032W
		1	2	3	4	5	6	7	8	9	10	11	12				YDL033C
	A	YAL016C-B	YAL037C-A	YAL067W-A	YAR035C-A	YBL008W-A	YBL029C-A	YBL039W-A	YBL071C-B	YBL071W-A	YBL101W-C	YBR056W-A	YBR058C-A				YDL034W
	B	YBR072C-A	YBR085C-A	YBR111W-A	YBR182C-A	YBR196C-A	YBR196C-B	YBR200W-A	YBR221W-A		YBR296C-A	YCL001W-B	YCL057C-A				YDL035C
	C		YCR075W-A	YDL085C-A	YDL159W-A	YDL160C-A	YDR003W-A		YDR034W-B	YDR079C-A	YDR169C-A	YDR182W-A	YDR194W-A				YDL036C
	D	YDR246W-A		YDR322C-A	YDR379C-A	YDR524C-B	YDR524W-A		YEL059C-A	YER053C-A			YER087C-B				YDL036C
	E	YER175W-A	YER180C-A		YFL041W-A	YFR012W-A	YFR032C-B	YGL006W-A	YGL007C-A	YGL041C-B	YGL188C-A		YGR035W-A				YDL037C
	F	YGR121W-A	YGR146C-A	YGR169C-A	YGR174W-A	YGR204C-A		YGR271C-A	YHL015W-A	YHR007C-A	YHR022C-A	YHR050W-A					YDL038C
	G	YHR086W-A	YHR175W-A	YIL002W-A	YIL046W-A	YIL134C-A	YIR018C-A	YIR021W-A	YJL012C-A	YJL047C-A	YJL062W-A	YJL077W-B	YJL127C-B				YDL039C
	H	P100S	YJL136W-A		YJR005C-A	YJR135W-A	YJR151W-A	YKL018C-A	YKL068W-A	YKL096C-B	YKL106C-A						YDL040C
																	YDL041W
Plate 73																	YDL042C
		1	2	3	4	5	6	7	8	9	10	11	12				YDL044C
	A	YAL021C	YAL044W-A	YBR133C		YCL021W-A	YCL026C-B		YER007W	YER016W	YER099C	YER105C	YER155C				YDL045W-A
	B	YER186W-A		YGL100W	YGL119W	YGL134W	YGL178W		YGL184C	YGL185C	YGL190C	YGL191W	YGL192W				YDL046W
	C	YGL216W	YGR180C	YHR091C		YKR004C-A		YKR099C-A	YLL006W-A		YLR264C-A	YLR285C-A	YLR307C-A				YDL048C
	D	YLR312C-B	YLR342W-A	YLR361C-A	YLR363W-A	YLR406C-A	YLR412C-A	YML007C-A	YML054C-A	YML058W-A	YMR001C-A	YMR013W-A					YDL049C
	E	YMR105W-A		YMR175W-A	YMR182W-A	YMR194C-B	YMR230W-A	YMR242W-A	YMR247W-A	YMR272W-B	YMR315W-A		YNL042W-B				YDL050C
	F	YNL067W-B	YNL097C-A	YNL130C-A		YNL146C-A	YNL162W-A	YNL277W-A		YOL013W-B	YOL019W-A	YOL038C-A	YOL052C-A				YDL051W
	G	YOL077W-A	YOL086W-A	YOL097W-A	YOL159C-A	YOL164W-A			YOR020W-A		YOR034C-A		YOR161C-C				YDL052C
	H	YOR293C-A	YOR316C-A	YOR376W-A	P100S	YPL038W-A	YPL096C-A	YPL119C-A	YPL152W-A	YPL189C-A		YPR108W-A	YPR159C-A				YDL053C
																	YDL054C
Plate 74																	YDL056W
		1	2	3	4	5	6	7	8	9	10	11	12				YDL057W
	A	YAR042W	YBL091C-A	YBL104C	YBR074W	YBR098W	YBR122C	YBR157C	YBR201W	YBR230W-A	YCL002C		YCL012C				YDL059C
	B	YCL014W	YCL061C	YCR061W	YDR318W	YDR475C	YER109C		YFL031W	YFL042C	YFR045W	YGL033W	YGL045W				YDL061C
	C	YGL186C		YGR225W					YJL012C	YJL016W		YJL020C	YJL088W				YDL062W
	D	YJL096W	YJL160C	YJR060W	YJR085C	YJR086W		YJR101W	YJR112W-A	YJR114W	YJR143C	YJR151C	YKL002W				YDL063C
	E	YKL033W-A		YKL157W	YKL198C	YKL201C		YKR054C	YKR100C	YLR054C	YLR194C	YLR211C					YDL065C
	F	YLR371W		YLR419W	YLR445W	YML034W	YML104C	YMR143W	YMR202W		YMR269W		YNL090W				YDL066W
	G	YNL147W	YNL209W	YNL280C		YNR052C	YOL048C	YOL140W		YOL145C	YOL154W	YOL164W	YOR026W				YDL067C
	H	YOR069W	YOR087W	YOR239W	P100S	YOR298C-A	YPL075W	YPL165C	YPL249C-A	YPL277C	YPR089W	YPR098C	YPR141C				YDL068W
																	YDL069C
Plate 75																	YDL069C
		1	2	3	4	5	6	7	8	9	10	11	12				YDL070W
	A	YAL049C	YBR062C	YBR105C			YBR274W	YCL005W-A		YCR061W	YCR095W-A	YDL026W	YDL036C				YDL071C
	B	YDL069C	YDL077C	YDR090C	YDR092W	YDR147W	YDR179W-A	YDR315C	YDR433W	YDR448W	YDR485C	YDR501W	YDR518W				YDL072C
	C	YEL022W	YEL041W	YER015W	YER026C		YER076C	YFL010W-A	YFR038W	YGL023C	YGL032C		YGL081W				YDL073W
	D	YGL101W	YGL104C		YGL196W	YGL202W	YGL211W	YGL224C		YGL237C	YGR037C	YGR062C	YGR161W-C				YDL074C
	E	YGR244C	YHL001W	YHL004W	YHR001W		YHR063C	YHR071W			YHR090C	YHR098C					YDL075W
	F	YHR141C	YHR149C			YHR187W	YHR192W			YHR205W		YIL041W	YIL127C				YDL076C
	G		YJL059W		YKL065C	YKL137W		YKR091W	YLR084C	YLR118C	YLR125W		YLR251W				YDL077C
	H	YLR329W	YLR332W	P100S		YMR032W						YNL162W	YOL073C				YDL077C
																	YDL078C
																	YDL079C
																	YDL080C
																	YDL081C
																	YDL082W
																	YDL083C
																	YDL085C-A
																	YDL085W
																	YDL086W
																	YDL088C
																	YDL089W
																	YDL090C
																	YDL091C
																	YDL093W
																	YDL094C
																	YDL095W
																	YDL096C
																	YDL099W
																	YDL100C
																	YDL101C
																	YDL104C
																	YDL106C
																	YDL107W
																	YDL109C
																	YDL110C
																	YDL112W
																	YDL113C
																	YDL114W
																	YDL115C
																	YDL116W
																	YDL117W
																	YDL118W
																	YDL119C
																	YDL121C
																	YDL122W
																	YDL123W
																	YDL124W
																	YDL127W
																	YDL128W
																	YDL129W
																	YDL130W
																	YDL130W-A
																	YDL131W
																	YDL133C-A
																	YDL133W
																	YDL134C
																	YDL134C-A
																	YDL135C
																	YDL136W
																	YDL137W
																	YDL138W
																	YDL142C
																	YDL144C
																	YDL146W
																	YDL149W
																	YDL151C
																	YDL154W
																	YDL155W
																	YDL156W
																	YDL157C
																	YDL159W
																	YDL159W-A
																	YDL160C
																	YDL160C-A
																	YDL161W
																	YDL162C
																	YDL167C
																	YDL168W
																	YDL169C
																	YDL170W
																	YDL171C
																	YDL172C
																	YDL173W
																	YDL174C
																	YDL175C
																	YDL176W
																	YDL177C
																	YDL178W
																	YDL179W
																	YDL180W
																	YDL181W
																	YDL182W
																	YDL183C
																	YDL184C
																	YDL186W
																	YDL187C
																	YDL188C
																	YDL189W
																	YDL190C
																	YDL191W
																	YDL192W
																	YDL194W
																	YDL197C
																	YDL198C
																	YDL199C
																	YDL200C
																	YDL201W
																	YDL202W
																	YDL203C
																	YDL204W
																	YDL206W
																	YDL210W
																	YDL211C
																	YDL213C
																	YDL214C
																	YDL215C
																	YDL216C
																	YDL218W
																	YDL219W
																	YDL222C
																	YDL223C
																	YDL224C
																	YDL225W
																	YDL226C
																	YDL227C
																	YDL229W
																	YDL230W
																	YDL231C
																	YDL232W
																	YDL233W
																	YDL234C
																	YDL236W
																	YDL237W
																	YDL238C
																	YDL239C
																	YDL240W
																	YDL241W
																	YDL242W
																	YDL243C
																	YDR001C
																	YDR003W
																	YDR003W-A
																	YDR004W
																	YDR005C
																	YDR006C
																	YDR007W
																	YDR008C
																	YDR009W
																	YDR010C
																	YDR011W
																	YDR014W
																	YDR015C
																	YDR017C
																	YDR018C
																	YDR019C
																	YDR020C
																	YDR022C
																	YDR024W
																	YDR025W
																	YDR026C
																	YDR027C
																	YDR028C
																	YDR029W
																	YDR030C
																	YDR031W
																	YDR032C
																	YDR033W
																	YDR034C
																	YDR034W-B
																	YDR035W
																	YDR036C
																	YDR042C
																	YDR043C
																	YDR046C
																	YDR048C
																	YDR049W
																	YDR050C
																	YDR051C
																	YDR055W
																	YDR056C
																	YDR057W
																	YDR058C
																	YDR059C
																	YDR061W
																	YDR063W
																	YDR068W
																	YDR069C
																	YDR070C
																	YDR071C
																	YDR072C
																	YDR073W
																	YDR074W
																	YDR076W
																	YDR077W
																	YDR078C
																	YDR079C-A
																	YDR079W
																	YDR080W
																	YDR083W
																	YDR084C
																	YDR085C
																	YDR090C
																	YDR090C
																	YDR092W
																	YDR092W
																	YDR093W
																	YDR095C
																	YDR096W
																	YDR097C
																	YDR098C
																	YDR099W
																	YDR100W
																	YDR101C
																	YDR102C
																	YDR103W
																	YDR104C
																	YDR105C
																	YDR108W
																	YDR109C
																	YDR110W
																	YDR111C
																	YDR115W
																	YDR116C
																	YDR117C
																	YDR119W
																	YDR120C
																	YDR121W
																	YDR122W
																	YDR124W
																	YDR125C
																	YDR127W
																	YDR128W
																	YDR129C
																	YDR130C
																	YDR131C
																	YDR133C
																	YDR135C
																	YDR137W
																	YDR139C
																	YDR140W
																	YDR143C
																	YDR144C
																	YDR146C
																	YDR147W
																	YDR147W
																	YDR148C
																	YDR149C
																	YDR150W
																	YDR151C
																	YDR152W
																	YDR153C
																	YDR154C
																	YDR155C
																	YDR156W
																	YDR157W
																	YDR158W
																	YDR159W
																	YDR161W
																	YDR162C
																	YDR163W
																	YDR165W
																	YDR169C
																	YDR169C-A
																	YDR171W
																	YDR173C
																	YDR174W
																	YDR175C
																	YDR176W
																	YDR178W
																	YDR179C
																	YDR179W-A
																	YDR179W-A
																	YDR181C
																	YDR182W-A
																	YDR183W
																	YDR184C
																	YDR186C
																	YDR191W
																	YDR192C
																	YDR193W
																	YDR194C
																	YDR194W-A
																	YDR195W
																	YDR197W
																	YDR198C
																	YDR200C
																	YDR202C
																	YDR203W
																	YDR204W
																	YDR205W
																	YDR206W
																	YDR207C
																	YDR209C
																	YDR213W
																	YDR214W
																	YDR215C
																	YDR216W
																	YDR217C
																	YDR219C
																	YDR221W
																	YDR222W
																	YDR223W
																	YDR225W
																	YDR226W
																	YDR227W
																	YDR229W
																	YDR230W
																	YDR231C
																	YDR233C
																	YDR234W
																	YDR237W
																	YDR239C
																	YDR241W
																	YDR242W
																	YDR244W
																	YDR246W-A
																	YDR247W
																	YDR248C
																	YDR249C
																	YDR250C
																	YDR251W
																	YDR252W
																	YDR253C
																	YDR254W
																	YDR255C
																	YDR256C
																	YDR257C
																	YDR258C
																	YDR259C
																	YDR260C
																	YDR261C
																	YDR262W
																	YDR263C
																	YDR264C
																	YDR265W
																	YDR266C
																	YDR268W
																	YDR269C
																	YDR270W
																	YDR271C
																	YDR272W
																	YDR273W
																	YDR274C
																	YDR275W
																	YDR276C
																	YDR277C
																	YDR279W
																	YDR281C
																	YDR282C
																	YDR283C
																	YDR284C
																	YDR285W
																	YDR286C
																	YDR287W
																	YDR290W
																	YDR291W
																	YDR293C
																	YDR294C
																	YDR295C
																	YDR296W
																	YDR297W
																	YDR298C
																	YDR300C
																	YDR304C
																	YDR305C
																	YDR306C
																	YDR307W
																	YDR309C
																	YDR310C
																	YDR312W
																	YDR313C
																	YDR314C
																	YDR315C
																	YDR315C
																	YDR316W
																	YDR317W
																	YDR318W
																	YDR318W
																	YDR319C
																	YDR320C
																	YDR321W
																	YDR322C-A
																	YDR322W
																	YDR323C
																	YDR326C
																	YDR329C
																	YDR330W
																	YDR332W
																	YDR333C
																	YDR334W
																	YDR335W
																	YDR336W
																	YDR337W
																	YDR338C
																	YDR340W
																	YDR344C
																	YDR345C
																	YDR346C
																	YDR347W
																	YDR348C
																	YDR350C
																	YDR352W
																	YDR354W
																	YDR357C
																	YDR358W
																	YDR359C
																	YDR360W
																	YDR363W
																	YDR368W
																	YDR369C
																	YDR370C
																	YDR371W
																	YDR372C
																	YDR374C
																	YDR377W
																	YDR379C-A
																	YDR379W
																	YDR380W
																	YDR382W
																	YDR383C
																	YDR384C
																	YDR385W
																	YDR386W
																	YDR387C
																	YDR388W
																	YDR391C
																	YDR392W
																	YDR395W
																	YDR399W
																	YDR400W
																	YDR401W
																	YDR402C
																	YDR403W
																	YDR405W
																	YDR406W
																	YDR409W
																	YDR410C
																	YDR411C
																	YDR414C
																	YDR415C
																	YDR417C
																	YDR417C
																	YDR418W
																	YDR419W
																	YDR420W
																	YDR421W
																	YDR422C
																	YDR423C
																	YDR424C
																	YDR425W
																	YDR426C
																	YDR428C
																	YDR431W
																	YDR433W
																	YDR435C
																	YDR436W
																	YDR438W
																	YDR440W
																	YDR441C
																	YDR442W
																	YDR443C
																	YDR444W
																	YDR445C
																	YDR446W
																	YDR447C
																	YDR448W
																	YDR448W
																	YDR450W
																	YDR451C
																	YDR452W
																	YDR453C
																	YDR455C
																	YDR456W
																	YDR457W
																	YDR458C
																	YDR459C
																	YDR461W
																	YDR462W
																	YDR463W
																	YDR465C
																	YDR466W
																	YDR467C
																	YDR469W
																	YDR471W
																	YDR474C
																	YDR475C
																	YDR475C
																	YDR476C
																	YDR477W
																	YDR479C
																	YDR480W
																	YDR481C
																	YDR482C
																	YDR483W
																	YDR484W
																	YDR485C
																	YDR485C
																	YDR486C
																	YDR488C
																	YDR490C
																	YDR491C
																	YDR492W
																	YDR493W
																	YDR494W
																	YDR496C
																	YDR497C
																	YDR500C
																	YDR500C
																	YDR501W
																	YDR501W
																	YDR502C
																	YDR503C
																	YDR504C
																	YDR505C
																	YDR506C
																	YDR506C
																	YDR507C
																	YDR508C
																	YDR509W
																	YDR511W
																	YDR512C
																	YDR512C
																	YDR513W
																	YDR514C
																	YDR515W
																	YDR516C
																	YDR517W
																	YDR518W
																	YDR518W
																	YDR519W
																	YDR520C
																	YDR521W
																	YDR522C
																	YDR523C
																	YDR524C
																	YDR524C-B
																	YDR524W-A
																	YDR525W
																	YDR525W-A
																	YDR528W
																	YDR529C
																	YDR530C
																	YDR533C
																	YDR534C
																	YDR535C
																	YDR536W
																	YDR537C
																	YDR538W
																	YDR539W
																	YDR540C
																	YDR541C
																	YEL001C
																	YEL003W
																	YEL004W
																	YEL005C
																	YEL007W
																	YEL009C
																	YEL011W
																	YEL012W
																	YEL013W
																	YEL014C
																	YEL015W
																	YEL016C
																	YEL017C-A
																	YEL017W
																	YEL022W
																	YEL023C
																	YEL025C
																	YEL028W
																	YEL029C
																	YEL030W
																	YEL031W
																	YEL037C
																	YEL038W
																	YEL039C
																	YEL040W
																	YEL041W
																	YEL041W
																	YEL042W
																	YEL043W
																	YEL047C
																	YEL048C
																	YEL049W
																	YEL050C
																	YEL053C
																	YEL056W
																	YEL057C
																	YEL059C-A
																	YEL059W
																	YEL060C
																	YEL061C
																	YEL064C
																	YEL065W
																	YEL066W
																	YEL067C
																	YEL068C
																	YEL071W
																	YEL072W
																	YER001W
																	YER002W
																	YER004W
																	YER005W
																	YER007C-A
																	YER007W
																	YER007W
																	YER010C
																	YER011W
																	YER014C-A
																	YER014W
																	YER015W
																	YER016W
																	YER016W
																	YER017C
																	YER019C-A
																	YER019W
																	YER020W
																	YER024W
																	YER027C
																	YER028C
																	YER030W
																	YER031C
																	YER032W
																	YER033C
																	YER034W
																	YER035W
																	YER037W
																	YER038W-A
																	YER039C
																	YER039C-A
																	YER040W
																	YER041W
																	YER042W
																	YER044C
																	YER044C-A
																	YER045C
																	YER046W
																	YER048C
																	YER050C
																	YER051W
																	YER052C
																	YER053C
																	YER053C-A
																	YER054C
																	YER055C
																	YER056C
																	YER056C-A
																	YER057C
																	YER058W
																	YER059W
																	YER060W
																	YER060W-A
																	YER061C
																	YER062C
																	YER063W
																	YER064C
																	YER065C
																	YER066C-A
																	YER066W
																	YER067C-A
																	YER067W
																	YER068C-A
																	YER068W
																	YER069W
																	YER070W
																	YER071C
																	YER072W
																	YER073W
																	YER074W
																	YER075C
																	YER076C
																	YER077C
																	YER078C
																	YER079W
																	YER080W
																	YER081W
																	YER083C
																	YER084W
																	YER085C
																	YER086W
																	YER087C-A
																	YER087C-B
																	YER087W
																	YER088C
																	YER089C
																	YER091C
																	YER092W
																	YER093C-A
																	YER095W
																	YER096W
																	YER097W
																	YER098W
																	YER099C
																	YER101C
																	YER103W
																	YER105C
																	YER106W
																	YER108C
																	YER109C
																	YER109C
																	YER110C
																	YER111C
																	YER113C
																	YER114C
																	YER115C
																	YER116C
																	YER117W
																	YER118C
																	YER119C
																	YER119C-A
																	YER120W
																	YER121W
																	YER123W
																	YER124C
																	YER128W
																	YER129W
																	YER130C
																	YER131W
																	YER132C
																	YER134C
																	YER135C
																	YER137C
																	YER139C
																	YER140W
																	YER141W
																	YER142C
																	YER143W
																	YER144C
																	YER145C
																	YER149C
																	YER150W
																	YER151C
																	YER152C
																	YER153C
																	YER154W
																	YER155C
																	YER155C
																	YER156C
																	YER158C
																	YER161C
																	YER162C
																	YER163C
																	YER164W
																	YER166W
																	YER167W
																	YER169W
																	YER170W
																	YER173W
																	YER174C
																	YER175C
																	YER175W-A
																	YER176W
																	YER177W
																	YER178W
																	YER179W
																	YER180C
																	YER180C-A
																	YER181C
																	YER182W
																	YER183C
																	YER184C
																	YER185W
																	YER186C
																	YER186W-A
																	YER187W
																	YER188W
																	YFL001W
																	YFL003C
																	YFL004W
																	YFL006W
																	YFL007W
																	YFL010C
																	YFL010W-A
																	YFL010W-A
																	YFL011W
																	YFL012W
																	YFL013C
																	YFL013W-A
																	YFL014W
																	YFL015C
																	YFL018C
																	YFL019C
																	YFL020C
																	YFL021W
																	YFL023W
																	YFL025C
																	YFL026W
																	YFL027C
																	YFL028C
																	YFL030W
																	YFL031W
																	YFL031W
																	YFL032W
																	YFL033C
																	YFL033C
																	YFL034C-A
																	YFL034W
																	YFL035C-B
																	YFL036W
																	YFL040W
																	YFL041W
																	YFL041W-A
																	YFL042C
																	YFL042C
																	YFL043C
																	YFL044C
																	YFL046W
																	YFL047W
																	YFL048C
																	YFL049W
																	YFL050C
																	YFL051C
																	YFL052W
																	YFL053W
																	YFL054C
																	YFL055W
																	YFL056C
																	YFL063W
																	YFR001W
																	YFR006W
																	YFR007W
																	YFR008W
																	YFR009W
																	YFR010W
																	YFR011C
																	YFR012W
																	YFR012W-A
																	YFR013W
																	YFR014C
																	YFR015C
																	YFR016C
																	YFR017C
																	YFR018C
																	YFR019W
																	YFR020W
																	YFR021W
																	YFR022W
																	YFR023W
																	YFR024C
																	YFR024C-A
																	YFR025C
																	YFR026C
																	YFR030W
																	YFR031C-A
																	YFR032C
																	YFR032C-A
																	YFR032C-B
																	YFR033C
																	YFR034C
																	YFR035C
																	YFR036W
																	YFR038W
																	YFR038W
																	YFR039C
																	YFR040W
																	YFR041C
																	YFR043C
																	YFR045W
																	YFR045W
																	YFR046C
																	YFR047C
																	YFR048W
																	YFR049W
																	YFR053C
																	YFR054C
																	YFR055W
																	YFR056C
																	YFR057W
																	YGL002W
																	YGL003C
																	YGL004C
																	YGL005C
																	YGL006W
																	YGL006W-A
																	YGL007C-A
																	YGL007W
																	YGL010W
																	YGL012W
																	YGL013C
																	YGL014W
																	YGL016W
																	YGL017W
																	YGL019W
																	YGL020C
																	YGL021W
																	YGL023C
																	YGL023C
																	YGL025C
																	YGL026C
																	YGL027C
																	YGL029W
																	YGL031C
																	YGL032C
																	YGL032C
																	YGL033W
																	YGL033W
																	YGL034C
																	YGL035C
																	YGL036W
																	YGL037C
																	YGL039W
																	YGL041C
																	YGL041C-B
																	YGL042C
																	YGL043W
																	YGL045W
																	YGL045W
																	YGL046W
																	YGL049C
																	YGL050W
																	YGL051W
																	YGL053W
																	YGL054C
																	YGL056C
																	YGL057C
																	YGL058W
																	YGL059W
																	YGL060W
																	YGL062W
																	YGL063W
																	YGL064C
																	YGL066W
																	YGL067W
																	YGL070C
																	YGL072C
																	YGL076C
																	YGL077C
																	YGL078C
																	YGL079W
																	YGL081W
																	YGL081W
																	YGL082W
																	YGL083W
																	YGL084C
																	YGL085W
																	YGL086W
																	YGL087C
																	YGL088W
																	YGL089C
																	YGL090W
																	YGL094C
																	YGL095C
																	YGL096W
																	YGL100W
																	YGL101W
																	YGL101W
																	YGL104C
																	YGL104C
																	YGL105W
																	YGL107C
																	YGL108C
																	YGL109W
																	YGL110C
																	YGL114W
																	YGL115W
																	YGL117W
																	YGL118C
																	YGL119W
																	YGL121C
																	YGL124C
																	YGL125W
																	YGL126W
																	YGL129C
																	YGL131C
																	YGL132W
																	YGL133W
																	YGL134W
																	YGL135W
																	YGL136C
																	YGL138C
																	YGL139W
																	YGL140C
																	YGL141W
																	YGL143C
																	YGL144C
																	YGL146C
																	YGL147C
																	YGL148W
																	YGL149W
																	YGL151W
																	YGL152C
																	YGL153W
																	YGL154C
																	YGL156W
																	YGL157W
																	YGL158W
																	YGL159W
																	YGL160W
																	YGL161C
																	YGL162W
																	YGL163C
																	YGL164C
																	YGL165C
																	YGL166W
																	YGL167C
																	YGL168W
																	YGL170C
																	YGL174W
																	YGL175C
																	YGL176C
																	YGL177W
																	YGL178W
																	YGL179C
																	YGL180W
																	YGL181W
																	YGL184C
																	YGL185C
																	YGL188C-A
																	YGL191W
																	YGL192W
																	YGL194C
																	YGL195W
																	YGL196W
																	YGL196W
																	YGL197W
																	YGL198W
																	YGL199C
																	YGL200C
																	YGL202W
																	YGL202W
																	YGL205W
																	YGL206C
																	YGL208W
																	YGL209W
																	YGL210W
																	YGL211W
																	YGL211W
																	YGL212W
																	YGL213C
																	YGL214W
																	YGL214W
																	YGL215W
																	YGL216W
																	YGL216W
																	YGL217C
																	YGL217C
																	YGL218W
																	YGL218W
																	YGL219C
																	YGL222C
																	YGL223C
																	YGL224C
																	YGL226C-A
																	YGL226W
																	YGL227W
																	YGL228W
																	YGL229C
																	YGL230C
																	YGL231C
																	YGL232W
																	YGL234W
																	YGL235W
																	YGL236C
																	YGL237C
																	YGL240W
																	YGL241W
																	YGL242C
																	YGL243W
																	YGL244W
																	YGL248W
																	YGL249W
																	YGL250W
																	YGL251C
																	YGL252C
																	YGL253W
																	YGL254W
																	YGL255W
																	YGL256W
																	YGL257C
																	YGL258W
																	YGL259W
																	YGL260W
																	YGL261C
																	YGL263W
																	YGR001C
																	YGR003W
																	YGR004W
																	YGR006W
																	YGR007W
																	YGR008C
																	YGR010W
																	YGR011W
																	YGR012W
																	YGR014W
																	YGR015C
																	YGR016W
																	YGR017W
																	YGR018C
																	YGR018C
																	YGR019W
																	YGR020C
																	YGR021W
																	YGR022C
																	YGR022C
																	YGR023W
																	YGR025W
																	YGR025W
																	YGR026W
																	YGR027C
																	YGR028W
																	YGR031W
																	YGR032W
																	YGR033C
																	YGR034W
																	YGR035C
																	YGR035W-A
																	YGR036C
																	YGR037C
																	YGR038W
																	YGR039W
																	YGR040W
																	YGR042W
																	YGR043C
																	YGR044C
																	YGR045C
																	YGR050C
																	YGR051C
																	YGR052W
																	YGR053C
																	YGR054W
																	YGR055W
																	YGR056W
																	YGR057C
																	YGR058W
																	YGR059W
																	YGR061C
																	YGR062C
																	YGR062C
																	YGR063C
																	YGR064W
																	YGR066C
																	YGR067C
																	YGR068C
																	YGR069W
																	YGR070W
																	YGR071C
																	YGR072W
																	YGR076C
																	YGR077C
																	YGR078C
																	YGR079W
																	YGR080W
																	YGR081C
																	YGR084C
																	YGR085C
																	YGR086C
																	YGR087C
																	YGR088W
																	YGR089W
																	YGR092W
																	YGR093W
																	YGR096W
																	YGR097W
																	YGR100W
																	YGR101W
																	YGR102C
																	YGR104C
																	YGR106C
																	YGR107W
																	YGR108W
																	YGR109C
																	YGR110W
																	YGR111W
																	YGR117C
																	YGR118W
																	YGR121C
																	YGR121W-A
																	YGR122C-A
																	YGR122W
																	YGR123C
																	YGR124W
																	YGR125W
																	YGR126W
																	YGR127W
																	YGR129W
																	YGR130C
																	YGR131W
																	YGR132C
																	YGR133W
																	YGR134W
																	YGR135W
																	YGR136W
																	YGR137W
																	YGR138C
																	YGR139W
																	YGR141W
																	YGR142W
																	YGR143W
																	YGR144W
																	YGR146C
																	YGR146C-A
																	YGR148C
																	YGR149W
																	YGR150C
																	YGR151C
																	YGR152C
																	YGR153W
																	YGR154C
																	YGR155W
																	YGR159C
																	YGR160W
																	YGR161C
																	YGR161W-C
																	YGR162W
																	YGR163W
																	YGR164W
																	YGR166W
																	YGR167W
																	YGR168C
																	YGR169C
																	YGR169C-A
																	YGR170W
																	YGR171C
																	YGR173W
																	YGR174C
																	YGR174W-A
																	YGR176W
																	YGR177C
																	YGR178C
																	YGR180C
																	YGR181W
																	YGR182C
																	YGR184C
																	YGR187C
																	YGR188C
																	YGR189C
																	YGR192C
																	YGR193C
																	YGR194C
																	YGR196C
																	YGR197C
																	YGR199W
																	YGR200C
																	YGR201C
																	YGR203W
																	YGR204C-A
																	YGR204W
																	YGR205W
																	YGR206W
																	YGR207C
																	YGR209C
																	YGR210C
																	YGR212W
																	YGR213C
																	YGR214W
																	YGR217W
																	YGR219W
																	YGR220C
																	YGR222W
																	YGR224W
																	YGR225W
																	YGR225W
																	YGR226C
																	YGR228W
																	YGR229C
																	YGR230W
																	YGR231C
																	YGR232W
																	YGR233C
																	YGR234W
																	YGR236C
																	YGR237C
																	YGR238C
																	YGR239C
																	YGR241C
																	YGR242W
																	YGR243W
																	YGR244C
																	YGR244C
																	YGR247W
																	YGR248W
																	YGR249W
																	YGR250C
																	YGR254W
																	YGR256W
																	YGR257C
																	YGR258C
																	YGR259C
																	YGR260W
																	YGR261C
																	YGR262C
																	YGR263C
																	YGR266W
																	YGR268C
																	YGR269W
																	YGR270W
																	YGR271C-A
																	YGR271W
																	YGR272C
																	YGR273C
																	YGR275W
																	YGR276C
																	YGR281W
																	YGR282C
																	YGR283C
																	YGR284C
																	YGR286C
																	YGR287C
																	YGR288W
																	YGR289C
																	YGR290W
																	YGR291C
																	YGR292W
																	YGR295C
																	YHL001W
																	YHL002W
																	YHL003C
																	YHL004W
																	YHL005C
																	YHL006C
																	YHL007C
																	YHL008C
																	YHL009C
																	YHL010C
																	YHL011C
																	YHL012W
																	YHL013C
																	YHL014C
																	YHL015W-A
																	YHL016C
																	YHL017W
																	YHL019C
																	YHL020C
																	YHL021C
																	YHL022C
																	YHL023C
																	YHL024W
																	YHL026C
																	YHL027W
																	YHL028W
																	YHL029C
																	YHL030W
																	YHL031C
																	YHL032C
																	YHL033C
																	YHL034C
																	YHL035C
																	YHL036W
																	YHL037C
																	YHL039W
																	YHL040C
																	YHL041W
																	YHL042W
																	YHL043W
																	YHL044W
																	YHL045W
																	YHL046C
																	YHL047C
																	YHR001W
																	YHR001W-A
																	YHR003C
																	YHR004C
																	YHR005C
																	YHR006W
																	YHR007C-A
																	YHR008C
																	YHR009C
																	YHR012W
																	YHR013C
																	YHR014W
																	YHR015W
																	YHR016C
																	YHR017W
																	YHR018C
																	YHR021C
																	YHR021W-A
																	YHR022C
																	YHR022C-A
																	YHR025W
																	YHR026W
																	YHR028C
																	YHR029C
																	YHR030C
																	YHR031C
																	YHR032W
																	YHR033W
																	YHR034C
																	YHR035W
																	YHR037W
																	YHR038W
																	YHR039C
																	YHR039C-B
																	YHR043C
																	YHR044C
																	YHR045W
[truncated: 2,793 more rows]

## Sheet: scoring
Plate 1														Plate 1														HIT LIST
		1	2	3	4	5	6	7	8	9	10	11	12			1	2	3	4	5	6	7	8	9	10	11	12	1B4	YAL048C
	A	blank	2	2	2	2	2	2	2	2	2	2	2		A		YAL068C	YAL067C	YAL066W	YAL065C	YAL062W	YAL061W	YAL060W	YAL059W	YAL058W	YAL056W	YAL055W	1E3	YAL002W
	B	2	2	2	1	2	2	blank	2	3	2	2	2		B	YAL053W	YAL051W	YAL049C	YAL048C	YAL046C	YAL045C		YAL042W	YAL043C-a	YAL040C	YAL039C	YAL037W	1H12	YLL039C
	C	2	2	blank	blank	2	2	3	2	blank	2	2	2		C	YAL036C	YAL035W			YAL030W	YAL029C	YAL028W	YAL027W		YAL023C	YAL022C	YAL021C
	D	2	2	3	2	2	3	3	3	2	2	2	2		D	YAL020C	YAL019W	YAL018C	YAL017W	YAL015C	YAL014C	YAL013W	YAL011W	YAL010C	YAL009W	YAL008W	YAL007C
	E	2	2	1	2	3	2	2	3	2	2	3	3		E	YAL004W	YAL005C	YAL002W	YAR002W	YAR003W	YAR014C	YAR015W	YAR018C	YAR020C	YAR023C	YAR027W	YAR028W
	F	2	2	2	2	2	2	2	2	2	2	2	blank		F	YAR029W	YAR031W	YAR030C	YAR035W	YAR037W	YAR040C	YAR042W	YAR043C	YAR044W	YAR047C	YLL001W
	G	3	2	3	2	2	2	2	2	2	2	2	2		G	YLL005C	YLL006W	YLL009C	YLL010C	YLL012W	YLL013C	YLL014W	YLL015W	YLL016W	YLL017W	YLL019C	YLL020C
	H	2	3	2	2	2	3	2	2	2	2	2	1		H	YLL021W		YLL023C	YLL024C	YLL025W	YLL026W	YLL028W	YLL029W	YLL032C	YLL033W	YLL038C	YLL039C
Plate 2														Plate 2
		1	2	3	4	5	6	7	8	9	10	11	12			1	2	3	4	5	6	7	8	9	10	11	12	2A1	YLL040C
	A	1	blank	2	2	blank	2	2	2	2	2	blank	blank		A	YLL040C		YLL041C	YLL042C		YLL045C	YLL046C	YLL047W	YLL051C	YLL052C			2D1	YLR025W
	B	2	2	2	2	2	2	2	3	2	3	2	2		B	YLL055W	YLL056C	YLL057C	YLL058W	YLL060C	YLL061W	YLL062C	YLL063C	YLR001C	YLR003C	YLR004C	YLR011W	2F1	YLR069C
	C	2	2	2	2	2	2	2	2	3	3	blank	3		C	YLR012C	YLR013W	YLR014C	YLR015W	YLR016C	YLR017W	YLR018C	YLR019W	YLR020C	YLR021W		YLR024C	2G5	YLR091W
	D	1	blank	2	2	2	2	2	2	3	2	2	2		D	YLR025W		YLR028C	YLR042C	YLR043C	YLR044C	YLR046C	YLR047C	YLR048W	YLR049C	YLR053C	YLR054C
	E	2	2	2	2	2	blank	blank	2	3	blank	2	2		E	YLR055C	YLR056W	YLR057W	YLR058C	YLR059C			YLR063W	YLR064W		YLR067C	YLR068W
	F	1	2	2	2	2	2	2	2	2	2	2	2		F	YLR069C	YLR070C	YLR072W	YLR073C	YLR074C	YLR077W	YLR079W	YLR080W	YLR081W	YLR082C	YLR083C	YLR084C
	G	3	2	blank	2	1	2	2	2	2	2	2	2		G	YLR085C	YLR087C		YLR090W	YLR091W	YLR092W	YLR093C	YLR094C	YLR095C	YLR096W	YLR097C	YLR098C
	H	2	3	2	2	2	2	2	2	2	blank	blank	2		H	YLR099C		YLR102C	YLR104W	YLR107W	YLR108C	YLR109W	YLR111W	YLR112W			YLR118C
Plate 3														Plate 3
		1	2	3	4	5	6	7	8	9	10	11	12			1	2	3	4	5	6	7	8	9	10	11	12
	A	2	2	blank	2	2	2	2	2	2	2	2	2		A	YLR119W	YLR120C		YLR121C	YLR122C	YLR123C	YLR124W	YLR125W	YML089C	YML088W	YML087C	YML086C	3E3	YML017W
	B	2	2	2	2	3	3	2	2	2	2	2	2		B	YML084W	YML083C	YML082W	YML081W	YML080W	YML079W	YML078W	YML063W	YML062C	YML061C	YML060W	YML059C	3G1	YMR010W
	C	2	3	2	2	2	2	3	3	3	2	2	2		C	YML058W	YML057W	YML058C-A	YML056C	YML055W	YML054C	YML053C	YML052W	YML051W	YML050W	YML048W	YML048W-A
	D	2	2	3	2	2	2	2	2	2	2	2	blank		D	YML037C	YML035C	YML034W	YML035C-A	YML033W	YML032C	YML030W	YML029W	YML028W	YML026C	YML024W
	E	3	3	1	3	3	3	3	2	3	3	2	2		E	YML019W	YML018C	YML017W	YML016C	YML014W	YML013W	YML013C-A	YML012W	YML011C	YML009c	YML008C	YML007W
	F	2	2	blank	2	2	2	3	2	2	2	2	2		F	YML006C	YML005W		YML003W	YML002W	YML001W	YMR002W	YMR003W	YMR006C	YMR007W	YMR008C	YMR009W
	G	1	2	2	2	2	2	2	2	2	2	2	3		G	YMR010W	YMR011W	YMR012W	YMR014W	YMR015C	YMR016C	YMR017W	YMR018W	YMR019W	YMR020W	YMR021C	YMR022W
	H	2	3	3	2	2	2	2	2	2	2	2	2		H	YMR023C		YMR024W	YMR025W	YMR026C	YMR027W	YMR029C	YMR030W	YMR031W-A	YMR031C	YMR032W	YMR034C
Plate 4														Plate 4
		1	2	3	4	5	6	7	8	9	10	11	12			1	2	3	4	5	6	7	8	9	10	11	12	4A1	YMR035W
	A	1	3	2	blank	2	2	2	2	2	2	2	2		A	YMR035W	YMR036C	YMR039C		YMR040W	YMR041C	YMR042W	YMR044W	YMR140W	YMR141C	YMR143W	YMR144W	4F5	YMR207C
	B	3	2	2	2	2	3	2	2	2	2	2	2		B	YMR145C	YMR147W	YMR148W	YMR151W	YMR150C	YMR152W	YMR153W	YMR153C-A	YMR155W	YMR156C	YMR157C	YMR158W-A	4G5	YMR228W
	C	2	2	2	2	3	2	2	blank	2	2	2	2		C	YMR159C	YMR161W	YMR162C	YMR163C	YMR164C	YMR166C	YMR167W		YMR170C	YMR172C-A	YMR173W-A	YMR174C
	D	2	3	3	2	2	2	2	2	2	2	3	2		D	YMR175W	YMR176W	YMR177W	YMR178W	YMR179W	YMR180C	YMR182C	YMR183C	YMR184W	YMR186W	YMR187C	YMR188C
	E	2	2	2	3	2	2	2	2	2	blank	2	2		E	YMR189W	YMR190C	YMR191W	YMR192W	YMR193W	YMR194W	YMR193C-A	YMR195W	YMR196W		YMR199W	YMR201C
	F	3	2	2	2	1	2	2	2	2	2	2	2		F	YMR202W	YMR204C	YMR205C	YMR206W	YMR207C	YMR210W	YMR214W	YMR215W	YMR216C	YMR219W	YMR221C	YMR222C
	G	2	2	2	2	1	2	blank	2	2	3	3	2		G	YMR223W	YMR224C	YMR225C	YMR226C	YMR228W	YMR230W		YMR232W	YMR233W	YMR234W	YMR237W	YMR238W
	H	2	3	blank	2	2	2	2	2	3	2	2	2		H	YMR241W			YMR243C	YMR244W	YMR245W	YMR244C-A	YMR246W	YMR247C	YMR250W	YMR251W	YMR251W-A
Plate 5														Plate 5
		1	2	3	4	5	6	7	8	9	10	11	12			1	2	3	4	5	6	7	8	9	10	11	12
	A	3	2	2	3	blank	blank	blank	3	2	2	2	2		A	YMR252C	YMR253C	YMR254C	YMR255W				YMR258C	YMR259C	YMR261C	YMR262W	YNL047C
	B	3	2	2	blank	2	2	2	2	2	2	2	3		B	YMR264W	YMR265C	YMR266W		YMR269W	YMR272C	YMR273C	YMR274C	YMR275C	YMR276W	YMR278W	YMR280C	5C7	YMR289W
	C	2	2	2	2	blank	blank	1	2	2	2	blank	blank		C	YMR282C	YMR283C	YMR284W	YMR285C			YMR289W	YMR291W	YMR292W	YMR293C
	D	3	2	2	blank	2	2	blank	2	2	2	3	2		D	YMR295C	YMR297W	YMR299C		YMR302C	YMR303C		YMR304C-A	YMR305C	YMR306C-A	YMR307W	YMR310C
	E	2	2	2	3	2	3	2	2	2	2	2	2		E	YNL339C	YNL338W	YNL336W	YNL335W	YNL334C	YNL333W	YNL332W	YNL330C	YNL329C	YNL328C	YNL327W	YNL326C
	F	2	blank	3	2	3	3	2	2	2	2	3	2		F	YNL324W		YNL323W	YNL322C	YNL321W	YNL320W	YNL319W	YNL318C	YNL314W	YNL311C	YNL309W	YNL053W
	G	2	2	2	blank	2	2	2	2	2	2	2	2		G	YNL305C	YNL304W	YNL303W		YNL301C	YNL299W	YNL298W	YNL086W	YNL297C	YNL295W	YNL294C	YNL293W
	H	2	3	2	2	2	2	2	2	2	3	2	2		H	YNL089C		YNL291C	YNL289W	YNL288W	YNL286W	YNL285W	YNL283C	YNL281W	YNL280C	YNL278W	YNL096C
Plate 6														Plate 6
		1	2	3	4	5	6	7	8	9	10	11	12			1	2	3	4	5	6	7	8	9	10	11	12
	A	2	3	2	2	3	blank	2	2	2	2	3	3		A	YNL276C	YNL275W	YNL273W	YNL271C	YNL270C		YNL269W	YNL268W	YNL266W	YNL265C	YNL264C	YNL259C
	B	2	3	2	3	2	2	3	2	2	2	2	2		B	YNL257C	YNL255C	YNL254C	YNL253W	YNL249C	YNL248C	YNL246W	YOR001W	YOR002W	YOR003W	YOR005C	YOR006C	6G4	YOR065W
	C	2	2	2	2	2	2	2	2	2	2	2	blank		C	YOR007C	YOR008C	YOR009W	YOR010C	YOR011W	YOR012W	YOR013W	YOR014W	YOR015W	YOR016C	YOR017W
	D	2	3	3	3	2	2	2	2	2	2	2	2		D	YOR019W	YOR021C	YOR022C	YOR023C	YOR024W	YOR025W	YOR026W	YOR027W	YOR028C	YOR029W	YOR030W	YOR031W
	E	2	3	2	2	2	2	3	2	2	2	2	2		E	YOR032C	YOR033C	YOR034C	YOR035C	YOR036W	YOR037W	YOR038C	YOR039W	YOR040W	YOR041C	YOR042W	YOR043W
	F	3	2	2	2	3	2	3	2	2	2	3	2		F	YOR044W	YOR045W	YOR047C	YOR049C	YOR050C	YOR051C	YOR052C	YOR053W	YOR054C	YOR055W	YOR058C	YOR059C
	G	2	2	2	1	2	3	2	2	2	2	2	2		G	YOR061W	YOR062C	YOR064C	YOR065W	YOR066W	YOR067C	YOR068C	YOR069W	YOR070C	YOR071C	YOR072W	YOR073W
	H	2	3	blank	2	blank	2	2	3	3	2	2	2		H	YOR076C			YOR079C		YOR081C	YOR082C	YOR083W	YOR084W	YOR085W	YOR086C	YOR087W
Plate 7														Plate 7
		1	2	3	4	5	6	7	8	9	10	11	12			1	2	3	4	5	6	7	8	9	10	11	12
	A	2	2	2	2	2	2	blank	2	2	3	2	2		A	YOR088W	YOR089C	YOR090C	YOR091W	YOR092W	YOR093C		YOR094W	YOR289W	YOR290C	YOR291W	YOR292C
	B	blank	3	2	2	2	2	2	2	2	2	2	1		B		YOR295W	YOR296W	YOR297C	YOR298W	YOR299W	YOR301W	YOR302W	YOR303W	YOR304C-A	YOR304W	YOR305W	7B12	YOR305W
	C	2	2	2	3	2	2	2	2	2	2	2	2		C	YOR307C	YOR308C	YOR311C	YOR312C	YOR313C	YOR314W	YOR315W	YOR316C	YOR318C	YOR320C	YOR321W	YOR322C	7D5	YOR330C
	D	blank	2	2	2	1	2	2	2	2	2	2	2		D		YOR324C	YOR327C	YOR328W	YOR330C	YOR332W	YOR334W	YOR337W	YOR338W	YOR339C	YOR342C	YOR343C	7E6	YOR350C
	E	2	2	2	3	2	1	2	2	2	2	2	2		E	YOR344C	YOR346W	YOR347C	YOR348C	YOR349W	YOR350C	YOR351C	YOR352W	YOR354C	YOR355W	YOR356W	YOR357C
	F	2	2	2	3	2	2	2	2	3	2	2	2		F	YOR358W	YOR359W	YOR360C	YOR363C	YOR365C	YOR367W	YOR368W	YOR371C	YOR374W	YOR375C	YOR376W	YOR377W
	G	2	2	3	2	2	2	2	3	blank	2	2	2		G	YOR378W	YOR380W	YOR381W	YOR382W	YOR383C	YOR384W	YOR385W	YOR386W		YOL002C	YOL003C	YOL004W
	H	2	3	2	2	2	2	2	3	2	2	2	3		H	YOL006C		YOL007C	YOL008W	YOL009C	YOL011W	YOL012C	YOL013C	YOL014W	YOL015W	YOL017W	YOL018C
Plate 8														Plate 8
		1	2	3	4	5	6	7	8	9	10	11	12			1	2	3	4	5	6	7	8	9	10	11	12	8A3	YOL023W
	A	2	2	1	2	2	2	2	blank	2	2	2	2		A	YOL019W	YOL020W	YOL023W	YOL024W	YOL025W	YOL027C	YOL028C		YOL029C	YOL030W	YOL031C	YOL032W	8B5	YOL039W
	B	2	2	3	2	1	1	2	2	2	2	2	2		B	YOL033W	YOL035C	YOL036W	YOL037C	YOL039W	YOL041C	YOL042W	YOL043C	YOL044W	YOL045W	YOL046C	YOL047C	8B6	YOL041C
	C	2	blank	blank	2	blank	2	2	2	2	2	2	2		C	YOL048C			YOL051W		YOL053C-A	YOL053W	YOL054W	YOL055C	YOL056W	YOL057W	YOL058W	8E2	YOL076W
	D	2	2	2	2	2	2	2	blank	2	2	2	blank		D	YOL059W	YOL060C	YOL061W	YOL062C	YOL063C	YOL064C	YOL065C		YOL068C	YOL070C	YOL071W		8F1	YPL271W
	E	2	1	2	2	2	2	2	3	2	3	2	2		E	YOL075C	YOL076W	YOL079W	YOL080C	YOL081W	YOL082W	YOL083W	YOL084W	YOL085C	YPL274W	YPL273W	YPL272C
	F	1	2	2	3	2	2	2	2	3	2	2	2		F	YPL271W	YPL270W	YPL269W	YPL267W	YPL265W	YPL264C	YPL263C	YPL262W	YPL260W	YPL261C	YPL259C	YPL258C
	G	2	2	2	2	2	2	3	2	3	3	2	2		G	YPL257W	YPL256C	YPL254W	YPL253C	YPL250C	YPL249C	YPL248C	YPL247C	YPL246C	YPL245W	YPL244C	YPL241C
	H	2	3	2	2	blank	2	2	2	2	2	2	2		H	YPL240C		YPL239W	YPL236C		YPL232W	YPL230W	YPL229W	YPL227C	YPL226W	YPL225W	YPL223C
Plate 9														Plate 9
		1	2	3	4	5	6	7	8	9	10	11	12			1	2	3	4	5	6	7	8	9	10	11	12
	A	2	3	2	3	3	3	2	2	blank	3	2	2		A	YPL222W	YPL221W	YPL220W	YPL219W	YPL216W	YPL215W	YPL214C	YPL213W		YPL212C	YPL208W	YPL207W
	B	3	2	2	2	2	2	2	2	2	2	2	2		B	YPL206C	YPL205C	YPL203W	YPL202C	YPL201C	YPL200W	YPL199C	YPL198W	YPL197C	YPL196W	YPL195W	YPL194W	9G8	YPL118W
	C	2	2	2	3	blank	2	3	2	2	2	2	2		C	YPL193W	YPL192C	YPL191C	YPL189W		YPL187W	YPL185W	YPL186C	YPL184C	YPL181W	YPL182C	YPL180W
	D	2	3	4	2	2	2	blank	3	2	2	2	2		D	YPL179W	YPL178W	YPL177C	YPL176C	YPL174C	YPL173W		YPL171C	YPL170W	YPL168W	YPL167C	YPL166W
	E	2	2	3	2	2	3	2	2	2	3	2	2		E	YPL165C	YPL164C	YPL163C	YPL162C	YPL161C	YPL159C	YPL157W	YPL156C	YPL155C	YPL154C	YPL152W	YPL150W
	F	2	2	2	2	2	2	2	2	2	2	3	3		F	YPL149W	YPL147W	YPL145C	YPL144W	YPL141C	YPL140C	YPL139C	YPL138C	YPL136W	YPL135W	YPL133C	YPL130W
	G	blank	2	2	2	2	2	3	1	3	2	2	3		G		YPL127C	YPL125W	YPL123C	YPL121C	YPL120W	YPL119C	YPL118W	YPL116W	YPL115C	YPL114W	YPL113C
	H	2	3	2	2	3	2	2	3	2	2	2	2		H	YPL112C		YPL111W	YPL110C	YPL109C	YPL108W	YPL107W	YPL106C	YPL105C	YPL104W	YPL103C	YPL101W
Plate 10														Plate 10
		1	2	3	4	5	6	7	8	9	10	11	12			1	2	3	4	5	6	7	8	9	10	11	12
	A	2	2	3	3	3	2	2	3	4	blank	2	3		A	YPL102C	YPL100W	YPL099C	YPL098C	YPL097W	YPL096W	YPL095C	YPL092W	YBR174C		YBR175W	YBR176W	10B3	YBR179C
	B	2	2	1	2	2	3	4	4	4	2	2	3		B	YBR177C	YBR178W	YBR179C	YBR180W	YBR181C	YBR182C	YBR183W	YBR184W	YBR185C	YBR186W	YBR187W	YBR188C	10D12	YBR221C
	C	2	2	2	2	2	2	2	3	3	2	2	blank		C	YBR194W	YBR195C	YBR197C	YBR199W	YBR200W	YBR201W	YBR203W	YBR204C	YBR205W	YBR206W	YBR207W		10G10	YBR267W
	D	3	2	2	2	2	3	2	3	2	2	2	1		D	YBR209W	YBR210W	YBR212W	YBR213W	YBR214W	YBR215W	YBR216C	YBR217W	YBR218C	YBR219C	YBR220C	YBR221C	10G11	YBR268W
	E	3	2	2	2	2	2	3	2	2	3	3	2		E	YBR222C	YBR223C	YBR224W	YBR225W	YBR226C	YBR227C	YBR228W	YBR229C	YBR230C	YBR231C	YBR233W	YBR235W
	F	3	2	2	2	2	2	2	3	2	2	2	1		F	YBR238C	YBR239C	YBR240C	YBR241C	YBR242W	YBR244W	YBR245C	YBR246W	YBR248C	YBR249C	YBR250W	YBR251W
	G	3	2	2	2	3	2	2	2	2	1	1	2		G	YBR255W	YBR258C	YBR259W	YBR260C	YBR261C	YBR262C	YBR263W	YBR264C	YBR266C	YBR267W	YBR268W	YDR049W
	H	2	3	2	3	2	2	2	2	2	blank	blank	blank		H	YDR050C		YDR051C	YDR055W	YDR056C	YDR057W	YDR059C	YDR061W	YDR063W
Plate 11														Plate 11
		1	2	3	4	5	6	7	8	9	10	11	12			1	2	3	4	5	6	7	8	9	10	11	12
	A	2	2	2	2	2		1	1	1	1	blank	2		A	YDR068W	YDR069C	YDR070C	YDR072C	YDR073W		YDR076W	YDR077W	YDR078C	YDR079W		YDR080W	11A7	YDR076W
	B	2	3	3	blank	2	2	3	blank	2	2	2	2		B	YDR083W	YDR084C	YDR085C		YDR090C	YDR092W	YDR093W		YDR095C	YDR096W	YDR097C	YDR098C	11A8	YDR077W
	C	2	2	2	2	2	2	2	blank	2	2	2	2		C	YDR099W	YDR100W	YDR101C	YDR102C	YDR103W	YDR104C	YDR105C		YDR108W	YDR109C	YDR110W	YDR111C	11A9	YDR078C
	D	blank	blank	2	2	blank	2	2	2	2	blank	2	2		D			YDR115W	YDR116C	YDR117C	YDR119W	YDR120C	YDR121W	YDR122W		YDR124W	YDR125C	11A10	YDR079W
	E	blank	2	2	2	2	2	blank	2	blank	2	blank	2		E		YDR127W	YDR128W	YDR129C	YDR130C	YDR131C		YDR133C		YDR135C		YDR137W	11G1	YDR347W
	F	blank	2	2	blank	3	2	2	2	2	2	2	2		F		YDR139C	YDR140W		YDR143C	YDR144C	YDR146C	YDR338C	YDR340W	YDR344C	YDR345C	YDR346C	11G4	YDR350C
	G	1	2	blank	1	blank	2	2	3	4	2	2	2		G	YDR347W	YDR348C		YDR350C		YDR352W	YDR354W	YDR357C	YDR358W	YDR359C	YDR360W	YDR363W	11H10	YDR377W
	H	blank	3	3	2	2	2	2	2	blank	1	blank	2		H			YDR368W	YDR369C	YDR370C	YDR371W	YDR372C	YDR374C		YDR377W		YDR379W
Plate 12														Plate 12
		1	2	3	4	5	6	7	8	9	10	11	12			1	2	3	4	5	6	7	8	9	10	11	12	12A8	YDR388W
	A	2	2	2	2	2	2	2	1	blank	2	3	blank		A	YDR380W	YDR382W	YDR383C	YDR384C	YDR385W	YDR386W	YDR387C	YDR388W		YDR391C	YDR392W		12B8	YDR405W
	B	blank	2	2	2	2	2	2	1	3	blank	2	2		B		YDR395W	YDR399W	YDR400W	YDR401W	YDR402C	YDR403W	YDR405W	YDR406W		YDR409W	YDR410C	12G9	YEL050C
	C	2	2	2	2	2	2	3	2	2	2	3	2		C	YDR411C	YDR414C	YDR415C	YDR418W	YDR419W	YDR420W	YDR421W	YDR422C	YDR423C	YDR425W	YDR426C	YDR428C	12H12	YEL066W
	D	blank	2	blank	2	2	3	3	2	2	2	blank	2		D		YDR431W		YDR433W	YDR435C	YDR436W	YEL001C	YEL003W	YEL004W	YEL005C		YEL007W
	E	blank	2	blank	2	2	3	2	2	2	2	blank	2		E		YEL009C		YEL013W	YEL014C	YEL015W	YEL016C	YEL017C-A	YEL017W	YPR083W		YEL023C
	F	blank	2	blank	2	2	2	blank	blank	2	2	2	2		F		YEL025C		YEL028W	YEL030W	YEL031W			YEL037C	YEL038W	YEL039C	YEL040W
	G	2	2	2	blank	blank	3	2	2	1	blank	blank	2		G	YEL041W	YEL042W	YEL043W			YEL047C	YEL048C	YEL049W	YEL050C			YEL053C
	H	blank	3	2	2	2	2	3	blank	blank	2	2	1		H			YEL056W	YEL057C	YEL059W	YEL060C	YEL061C			YEL064C	YEL065W	YEL066W
Plate 13														Plate 13
		1	2	3	4	5	6	7	8	9	10	11	12			1	2	3	4	5	6	7	8	9	10	11	12
	A	2	2	2	2	2	2	2	2	2	2	2	3		A	YEL067C	YEL068C	YEL071W	YEL072W	YER001W	YER002W	YER004W	YER005W	YER007C-A	YER007W	YER010C	YER011W	13B3	YER017C
	B	blank	3	1	3	2	2	2	2	2	2	2	2		B		YPR011C	YER017C	YER019W	YER019C-A	YER020W	YER024W	YER030W	YER032W	YER033C	YER034W	YER035W	13C12	YER050C
	C	2	3	2	2	2	2	2	blank	blank	2	blank	1		C	YER038W-A	YER039C	YER040W	YER041W	YER042W	YER044C-A	YER045C			YER048C		YER050C	13D12	YER061C
	D	2	2	2	2	2	2	2	2	2	2	3	1		D	YER051W	YER052C	YER053C	YER054C	YER056C	YER056C-A	YER057C	YER058W	YER059W	YER060W	YER060W-A	YER061C	13H10	YGR150C
	E	2	2	2	3	2	2	2	3	2	2	2	2		E	YER062C	YER065C	YER066C-A	YER067W	YER067C-A	YER068W	YER068C-A	YER069W	YPR118W	YER071C	YER072W	YER073W
	F	2	2	2	3	2	2	2	2	2	2	2	2		F	YER074W	YER075C	YER079W	YER080W	YER081W	YER083C	YER084W	YER085C	YER086W	YER087C-A	YGR123C	YGR124W
	G	2	2	2	2	2	2	2	3	2	2	2	2		G	YGR125W	YGR126W	YGR127W	YGR129W	YGR130C	YGR131W	YGR132C	YGR133W	YGR135W	YGR136W	YGR137W	YGR138C
	H	2	3	2	2	2	2	2	2	2	1	2	2		H	YGR139W		YGR141W	YGR142W	YGR143W	YGR144W	YGR146C	YGR148C	YGR149W	YGR150C	YGR151C	YGR152C
Plate 14														Plate 14
		1	2	3	4	5	6	7	8	9	10	11	12			1	2	3	4	5	6	7	8	9	10	11	12
	A	2	2	blank	2	2	2	2	2	blank	2	2	2		A	YGR153W	YGR154C		YGR159C	YGR160W	YGR161C	YGR163W	YGR164W		YGR166W	YOL153C	YGR168C	14B6	YGR174C
	B	2	blank	2	2	2	1	2	2	2	blank	2	2		B	YGR169C		YGR170W	YGR171C	YGR173W	YGR174C	YGR176W	YGR177C	YGR178C		YGR181W	YGR182C	14C6	YGR193C
	C	blank	2	2	2	2	1	2	2	2	2	2	blank		C		YGR184C	YGR187C	YGR189C	YGR192C	YGR193C	YGR194C	YGR196C	YGR197C	YGR199W	YGR200C		14H12	YHR030C
	D	3	2	2	3	blank	2	3	2	3	blank	2	3		D	YGR203W	YGR205W	YGR206W	YGR207C		YGR209C	YGR212W	YGR213C	YGR214W		YGR217W	YHL047C
	E	2	2	3	3	2	2	3	blank	3	3	2	2		E	YHL046C	YHL045W	YHL044W	YHL043W	YHL042W	YHL041W	YHL040C		YHL037C	YHL036W	YHL035C	YHL034C
	F	3	2	2	2	3	2	2	2	2	2	2	2		F	YHL033C	YHL032C	YHL031C	YHL030W	YHL029C	YHL028W	YHL027W	YHL026C	YHL023C	YHL022C	YHL021C	YHL020C
	G	2	3	2	2	2	2	3	2	2	2	2	2		G	YHL019C	YHL017W	YHL016C	YHL014C	YHL013C	YHL012W	YHL010C	YHL009C	YHL008C	YHL007C	YHL006C	YHL005C
	H	2	3	2	blank	2	2	2	3	2	2	2	1		H	YHL003C		YHR001W-A		YHR012W	YHR013C	YHR014W	YHR015W	YHR018C	YHR022C	YHR029C	YHR030C
Plate 15														Plate 15
		1	2	3	4	5	6	7	8	9	10	11	12			1	2	3	4	5	6	7	8	9	10	11	12
	A	2	2	2	2	2	2	2	2	2	2	2	2		A	YHR031C	YHR034C	YHR035W	YHR037W	YHR038W	YHR039C	YHR043C	YHR044C	YHR046C	YHR047C	YHR048W	YHR049W	15B4	YHR051W
	B	2	4	blank	1	2	2	2	blank	2	2	2	2		B	YHR049C-A	YHR050W		YHR051W	YHR057C	YHR060W	YHR061C		YHR073W	YHR075C	YHR076W	YHR077C	15C4	YHR081W
	C	2	2	3	1	2	2	2	1	2	2	2	2		C	YHR078W	YHR079C	YHR080C	YHR081W	YHR082C	YHR086W	YHR087W	YHR091C	YHR092C	YHR093W	YHR094C	YHR095W	15C8	YHR091C
	D	3	3	blank	2	3	2	2	2	2	2	3	2		D	YHR096C	YHR097C		YHR103W	YHR104W	YHR105W	YHR106W	YHR108W	YHR109W	YHR110W	YHR111W	YHR112C	15E6	YHR120W
	E	2	2	2	3	3	1	3	2	2	3	2	3		E	YHR113W	YHR114W	YHR115C	YHR116W	YHR117W	YHR120W	YHR121W	YHR123W	YHR124W	YHR125W	YHR126C	YHR129C	15G1	YHR147C
	F	2	2	2	2	2	2	2	2	2	2	2	3		F	YHR130C	YHR132C	YHR133C	YHR134W	YHR135C	YHR136C	YHR137W	YHR138C	YHR139C	YHR139C-A	YHR142W	YHR143W
	G	1	2	4	2	2	2	2	3	3	2	3	2		G	YHR147C	YHR150W	YHR151C	YHR152W	YHR153C	YHR154W	YHR155W	YHR156C	YHR157W	YHR158C	YHR159W	YHR160C
	H	2	3	2	2	2	2	blank	2	2	2	2	2		H	YHR161C		YHR163W	YHR167W	YHR176W	YHR177W		YHR179W	YHR182W	YHR183W	YHR184W	YHR189W
Plate 16														Plate 16
		1	2	3	4	5	6	7	8	9	10	11	12			1	2	3	4	5	6	7	8	9	10	11	12
	A	2	2	2	2	3	2	2	2	2	2	2	3		A	YHR195W	YHR198C	YHR199C	YHR200W	YHR202W	YHR203C	YHR204W	YHR206W	YHR207C	YHR209W	YHR210C	YCL001W
	B	2	3	2	blank	2	2	2	2	2	2	2	2		B	YCL002C	YCL005W	YMR118C		YCL008C	YCL009C	YCL010C	YCL011C	YCL012W	YCL013W	YCL014W	YCL016C	16F7	YCR010C
	C	3	2	2	2	2	2	2	2	2	2	blank	2		C	YCL023C	YCL024W	YCL025C	YCL026C	YCL027W	YCL028W	YCL029C	YCL030C	YCL032W	YCL033C		YCL036W	16G3	YCR020C-A
	D	2	2	3	2	2	2	blank	3	blank	2	2	2		D	YCL037C	YCL039W	YCL040W	YCL042W	YCL044C	YCL045C		YCL047C		YCL049C	YCL050C	YCL051W	16H1	YLR133W
	E	2	2	3	2	2	2	2	3	3	2	3	2		E	YCL055W	YCL056C	YCL057W	YCL060C	YCL061C	YCL062W	YCL063W	YCL064C	YCL069W	YCR001W	YCR002C	YCR003W
	F	2	2	2	3	2	blank	1	2	2	3	3	3		F	YCR004C	YCR005C	YCR006C	YCR007C	YCR008W		YCR010C	YCR011C	YCR014C	YCR015C	YCR016W	YCR017C
	G	2	3	1	2	3	2	blank	2	2	3	2	blank		G	YCR019W	YCR020C	YCR020C-A	YCR021C	YCR022C	YCR023C		YLR451W	YLR126C	YLR128W	YLR130C
	H	1	3	2	3	2	2	2	blank	3	2	2	2		H	YLR133W		YLR134W	YLR135W	YLR136C	YLR137W	YLR138W		YLR142W	YLR143W	YLR144C	YMR074C
Plate 17														Plate 17
		1	2	3	4	5	6	7	8	9	10	11	12			1	2	3	4	5	6	7	8	9	10	11	12	17A2	YLR203C
	A	2	1	3	2	3	4	2	3	3	3	2	2		A	YLR149C	YLR150W	YLR151C	YLR152C	YLR154C	YLR164W	YLR165C	YLR168C	YLR169W	YLR170C	YLR171W	YLR172C	17C10	YLR204W
	B	2	3	2	2	blank	2	2	2	3	blank	2	blank		B	YLR173W	YLR174W	YLR176C	YLR177W		YLR178C	YLR179C	YLR180W	YLR181C	YLR182W	YLR183C		17C11	YLR150W
	C	2	3	2	2	2	3	2	blank	3	1	0	1		C	YLR185W	YLR187W	YLR188W	YLR189C	YLR190W	YLR191W	YLR193C		YLR199C	YLR200W	YLR201C	YLR202C	17C12	YKL031W
	D	1	0	3	2	3	2	3	2	2	blank	2	2		D	YLR203C	YLR204W	YLR205C	YLR206W	YLR207W	YLR209C	YLR210W	YLR211C	YLR213C		YLR216C	YLR217W	17D1	YKL043W
	E	blank	3	3	2	2	2	3	blank	1	1	2	1		E		YLR219W	YLR220W	YLR221C	YLR224W	YLR225C	YLR227C		YKL002W	YKL003C	YKL006W	YKL007W	17D2	YKL002W
	F	blank	blank	3	3	3	2	2	3	3	2	2	blank		F			YKL010C	YKL011C	YKL015W	YKL016C	YKL017C	YKL020C	YKL023W	YKL025C	YKL026C		17E9	YKL003C
	G	2	0	4	2	2	2	2	2	2	1	blank	blank		G	YKL029C	YKL031W	YKL032C	YKL034W	YKL037W	YKL038W	YKL039W	YKL040C	YKL041W	YKL043W			17E10	YLR200W
	H	3	3	blank	2	2	3	blank	3	3	blank	3	blank		H	YKL047W			YKL050C	YKL051W	YKL053W		YKL055C	YKL056C		YKL061W		17E12	YLR201C
																												17G2	YLR202C
Plate 18														Plate 18														17G10	YKL007W
		1	2	3	4	5	6	7	8	9	10	11	12			1	2	3	4	5	6	7	8	9	10	11	12
	A	2	2	2	2	2	2	blank	2	blank	2	blank	3		A	YKL063C	YKL064W	YKL065C	YKL066W	YKL067W	YKL068W	YKL069W	YKL070W		YKL072W		YKL074C
	B	3	3	2	2	1	blank	2	2	2	3	1	2		B	YKL075C	YKL076C	YKL077W	YKL079W	YKL080W		YKL081W	YKL084W	YKL085W	YKL086W	YKL087C	YKL090W	18B5	YKL080W
	C	2	2	3	1	3	2	4	2	3	2	3	2		C	YKL091C	YKL092C	YKL093W	YKL094W	YKL096W	YKL097C	YKL098W	YKL100C	YKL101W	YKL102C	YKL103C	YKL105C	18B11	YKL087C
	D	2	2	2	2	2	3	blank	3	4	4	2	blank		D	YKL106W	YKL107W	YKL109W	YKL110C	YKL113C	YKL114C	YKL116C	YKL117W	YKL118W	YKL119C	YKL120W		18C4	YKL094W
	E	2	2	3	2	2	2	3	3	4	2	4	3		E	YKL123W	YKL124W	YKL126W	YKL127W	YKL128C	YKL129C	YKL130C	YKL131W	YKL132C	YKL133C	YKL134C	YKL135C
	F	2	2	2	3	2	2	2	2	3	2	3	2		F	YKL136W	YKL137W	YKL138C	YKL140W	YKL142W	YKL143W	YKL146W	YKL147C	YKL148C	YKL149C	YKL150W	YKL151C
	G	2	2	2	2	2	3	3	2	blank	2	2	2		G	YPR151C	YKL156W	YKL157W	YKL158W	YKL159C	YKL160W	YKL161C	YKL162C		YKL164C	YKL166C	YKL167C
	H	2	3	2	2	2	2	blank	2	blank	blank	2	2		H	YKL168C		YKL169C	YKL170W	YKL171W	YKL174C		YKL176C			YKL179C	YKL183W
Plate 19														Plate 19
		1	2	3	4	5	6	7	8	9	10	11	12			1	2	3	4	5	6	7	8	9	10	11	12	19C6	YGR062C
	A	2	2	2	2	2	2	2	2	2	2	2	2		A	YKL184W	YKL185W	YKL187C	YKL188C	YKL190W	YGR027C	YGR031W	YGR033C	YGR034W	YGR035C	YGR036C	YGR037C	19E4	YGR101W
	B	2	blank	2	2	2	2	blank	blank	2	2	2	2		B	YGR039W		YGR042W	YGR043C	YGR044C	YGR045C			YGR051C	YGR052W	YGR054W	YGR055W	19G12	YOR125C
	C	2	2	2	2	2	1	3	2	2	2	2	2		C	YGR056W	YGR057C	YGR058W	YGR059W	YGR061C	YGR062C	YGR064W	YGR066C	YGR067C	YGR068C	YGR069W	YGR070W
	D	2	2	2	2	2	2	3	2	2	2	2	2		D	YGR071C	YGR072W	YGR076C	YGR077C	YGR078C	YGR079W	YGR080W	YGR081C	YGR084C	YGR085C	YGR087C	YGR088W
	E	2	2	2	1	2	2	blank	3	3	2	2	blank		E	YGR096W	YGR097W	YGR100W	YGR101W	YGR102C	YGR104C		YGR107W	YGR108W	YGR109C	YGR111W
	F	2	2	2	2	2	2	3	2	2	2	2	2		F	YGR118W	YGR121C	YGR122W	YOR097C	YOR099W	YOR100C	YOR101W	YOR104W	YOR105W	YOR106W	YOR107W	YOR108W
	G	2	2	2	2	2	2	2	2	2	2	2	1		G	YOR109W	YOR111W	YOR112W	YOR113W	YOR114W	YOR115C	YOR118W	YOR120W	YOR121C	YOR123C	YOR124C	YOR125C
	H	2	3	2	2	3	2	2	2	2	2	2	2		H	YOR126C		YOR127W	YOR129C	YOR130C	YOR131C	YOR132W	YOR133W	YOR134W	YOR135C	YOR136W	YOR137C
Plate 20														Plate 20
		1	2	3	4	5	6	7	8	9	10	11	12			1	2	3	4	5	6	7	8	9	10	11	12	20C8	YOR187W
	A	2	2	2	3	2	2	2	2	2	2	2	2		A	YOR138C	YOR139C	YOR140W	YOR141C	YOR142W	YOR144C	YOR152C	YOR153W	YOR154W	YOR155C	YOR156C	YOR161C	20D8	YOR200W
	B	2	2	2	2	2	2	2	blank	2	2	2	2		B	YOR162C	YOR163W	YOR164C	YOR165W	YOR166C	YOR167C	YOR170W		YOR171C	YOR172W	YOR173W	YOR175C	20D11	YOR205C
	C	2	2	2	2	3	2	2	1	2	3	2	2		C	YOR177C	YOR178C	YOR182C	YOR183W	YOR184W	YOR185C	YOR186W	YOR187W	YOR188W	YOR189W	YOR190W	YOR191W	20E2	YOR211C
	D	2	2	2	2	2	3	4	1	2	2	1	2		D	YOR192C	YOR193W	YOR195W	YOR196C	YOR197W	YOR198C	YOR199W	YOR200W	YOR201C	YOR202W	YOR205C	YOR208W	20E10	YOR221C
	E	2	1	2	2	2	2	2	2	2	1	2	2		E	YOR209C	YOR211C	YOR212W	YOR213C	YOR214C	YOR215C	YOR216C	YOR219C	YOR220W	YOR221C	YOR222W	YOR223W	20G3	YOR241W
	F	2	2	3	2	2	2	2	2	2	2	4	2		F	YOR225W	YOR226C	YOR227W	YOR228C	YOR229W	YOR230W	YOR231W	YOR233W	YOR234C	YOR235W	YOR237W	YOR238W
	G	3	2	1	2	3	2	2	2	2	2	2	2		G	YOR239W	YOR240W	YOR241W	YOR242C	YOR243C	YOR245C	YOR246C	YOR247W	YOR248W	YOR251C	YOR252W	YOR253W
	H	2	3	3	2	2	2	2	2	2	2	2	2		H	YOR255W		YOR258W	YOR263C	YOR264W	YOR277C	YOR279C	YOR280C	YOR283W	YOR284W	YOR285W	YOR286W
Plate 21														Plate 21
		1	2	3	4	5	6	7	8	9	10	11	12			1	2	3	4	5	6	7	8	9	10	11	12	21A10	YJL209W
	A	2	3	2	2	2	2	2	2	2	1	2	2		A	YOR288C	YJL218W	YJL217W	YJL216C	YJL215C	YJL214W	YJL212C	YJL210W	YJL211C	YJL209W	YJL208C	YJL207C	21B3	YJL204C
	B	2	2	1	2	2	2	2	blank	blank	2	blank	2		B	YJL206C	YJL206C-A	YJL204C	YJL201W	YJL200C	YJL199C	YJL198W			YJL196C		YJL192C	21c11	YJL180C
	C	2	2	2	4	2	2	2	2	2	2	1	2		C	YJL191W	YJL190C	YJL189W	YJL188C	YJL187C	YJL186W	YJL185C	YJL183W	YJL181W	YJL182C	YJL180C	YJL179W	21F6	YJL140W
	D	2	2	2	2	3	2	4	4	2	2	2	2		D	YJL178C	YJL176C	YJL172W	YJL171C	YJL170C	YJL169W	YJL168C	YJL166W	YJL165C	YJL164C	YJL163C	YJL162C
	E	2	2	2	2	2	2	3	2	2	2	2	2		E	YJL161W	YJL159W	YJL158C	YJL157C	YJL155C	YJL154C	YJL153C	YJL152W	YJL151C	YJL150W	YJL149W	YJL148W
	F	2	2	2	2	2	1	2	2	2	2	2	2		F	YJL147C	YJL146W	YJL145W	YJL144W	YJL142C	YJL140W	YJL139C	YJL138C	YJL135W	YJL134W	YJL133W	YJL132W
	G	2	blank	2	2	2	2	2	2	2	2	2	2		G	YJL131C		YJL129C	YLR324W	YLR325C	YLR326W	YLR327C	YLR328W	YLR329W	YLR330W	YLR331C	YLR332W
	H	2	3	2	2	2	2	3	2	2	2	2	3		H	YLR333C		YLR335W	YLR341W	YLR342W	YLR344W	YLR345W	YLR348C	YLR349W	YLR350W	YLR351C	YLR352W
Plate 22														Plate 22
		1	2	3	4	5	6	7	8	9	10	11	12			1	2	3	4	5	6	7	8	9	10	11	12	22B9	YLR381W
	A	2	2	2	blank	2	2	2	2	2	2	2	3		A	YLR353W	YLR354C	YLR356W		YLR360W	YLR362W	YLR363C	YLR364W	YLR365W	YLR366W	YLR367W	YLR368W	22E9	YLR239C
	B	2	2	2	2	2	2	2	blank	1	blank	2	2		B	YLR371W	YLR372W	YLR373C	YLR374C	YLR375W	YLR376C	YLR377C		YLR381W		YLR384C	YLR385C	22G8	YLR270W
	C	2	2	2	2	2	2	2	2	2	2	2	3		C	YLR386W	YLR387C	YLR388W	YLR390W	YLR392C	YLR393W	YLR395C	YLR398C	YLR400W	YLR401C	YLR402W	YLR404W	22H10	YLR288C
	D	2	2	2	2	2	2	2	2	2	2	4	2		D	YLR405W	YLR407W	YLR408C	YLR410W	YLR412W	YLR413W	YLR414C	YLR415C	YLR416C	YLR417W	YLR418C	YLR421C
	E	2	2	3	2	2	2	2	2	1	2	blank	2		E	YLR228C	YLR231C	YLR232W	YLR233C	YLR234W	YLR235C	YLR236C	YLR238W	YLR239C	YLR241W		YLR247C
	F	2	2	2	2	2	2	3	2	4	2	2	2		F	YLR248W	YLR250W	YLR251W	YLR252W	YLR253W	YLR254C	YLR255C	YLR257W	YLR258W	YLR260W	YLR261C	YLR262C
	G	2	2	2	2	2	2	2	1	2	2	2	2		G	YLR263W	YLR264W	YLR265C	YLR266C	YLR267W	YLR268W	YLR269C	YLR270W	YLR271W	YLR273C	YLR278C	YLR279W
	H	2	3	2	2	2	2	2	2	2	1	2	3		H	YLR280C		YLR281C	YLR282C	YLR283W	YLR284C	YLR285W	YLR287C	YLR287-A	YLR288C	YLR289W	YLR290C
Plate 23														Plate 23
		1	2	3	4	5	6	7	8	9	10	11	12			1	2	3	4	5	6	7	8	9	10	11	12	23A8	YLR303W
	A	2	2	2	2	2	2	2	1	2	2	blank	1		A	YLR292C	YLR294C	YLR295C	YLR296W	YLR297W	YLR299W	YLR300W	YLR303W	YLR304C	YLR306W		YLR308W	23A12	YLR308W
	B	1	2	3	2	2	2	3	2	2	3	2	2		B	YLR309C	YLR311C	YLR312C	YLR312W-A	YLR313C	YLR315W	YLR318W	YLR319C	YLR320W	YLR322W		YDR147W	23B1	YLR309C
	C	2	2	2	2	2	3	2	2	1	2	2	2		C	YDR148C	YDR149C	YDR150W	YDR151C	YDR152W	YDR153C	YDR154C	YDR155C	YDR156W	YDR157W	YDR158W	YDR159W	23C9	YDR156W
	D	2	2	3	1	2	1	2	3	2	2	2	2		D	YDR161W	YDR162C	YDR163W	YDR165W	YDR169C	YDR171W	YDR173C	YDR175C	YDR176W	YDR178W	YDR179C	YDR179W-A	23D6	YDR171W
	E	2	2	2	blank	1	2	2	2	2	2	2	2		E	YDR181C	YDR183W	YDR184C		YDR186C	YDR191W	YDR192C	YDR193W	YDR194C	YDR195W	YDR197W	YDR198C	23E5	YDR186C
	F	blank	2	2	2	2	2	blank	2	2	2	2	2		F		YDR200C	YDR203W	YDR204W	YDR206W	YDR207C	YDR209C		YDR213W	YDR214W	YDR215C	YDR216W	23G9	YDR226W
	G	2	blank	3	blank	2	2	2	2	1	3	3	2		G	YDR217C		YDR219C		YDR221W	YDR222W	YDR223W	YDR225W	YDR226W	YDR227W	YDR229W	YDR230W		YDR165W
	H	2	3	2	2	3	2	2	2	2	2	2	2		H	YDR231C		YDR233C	YDR234W	YDR237W	YDR239C	YDR241W	YGL194C	YGL195W	YGL196W	YGL197W	YGL198W
Plate 24
		1	2	3	4	5	6	7	8	9	10	11	12	Plate 24
	A	2	2	2	blank	2	2	2	2	3	1	3	2			1	2	3	4	5	6	7	8	9	10	11	12	24A10	YGL212W
	B	2	3	2	1	blank	blank	2	blank	2	2	2	blank		A	YGL199C	YGL200C	YGL202W		YGL205W	YGL208W	YGL209W	YGL210W	YGL211W	YGL212W	YGL213C	YGL214W	24B4	YGL218W
	C	2	2	2	2	2	2	2	2	blank	2	2	2		B	YGL215W	YGL216W	YGL217C	YGL218W			YGL222C		YGL226C-A	YGL226W	YGL227W
	D	3	blank	2	2	2	2	3	2	2	2	2	2		C	YGL228W	YGL229C	YGL230C	YGL231C	YGL232W	YGL234W	YGL235W	YGL236C		YGL241W	YGL242C	YGL243W
	E	2	2	2	2	blank	2	2	2	3	3	2	2		D	YGL244W		YGL248W	YGL249W	YGL250W	YGL251C	YGL252C	YGL253W	YGL254W	YGL255W	YGL256W	YGL257C
	F	3	2	2	2	3	2	2	2	3	3	2	2		E	YGL258W	YGL259W	YGL260W	YGL261C		YGL263W	YGR001C	YGR003W	YGR004W	YGR006W	YGR007W	YGR008C
	G	2	2	2	2	3	2	2	2	3	2	2	2		F	YGR010W	YGR011W	YGR012W	YGR014W	YGR015C	YGR016W	YGR017W	YGR018C	YGR019W	YGR020C	YGR021W	YGR022C
	H	2	3	2	2	2	2	3	blank	2	2	2	2		G	YGR023W	YGR025W	YGR026W	YPL091W	YPL090C	YPL089C	YPL088W	YPL087W	YPL086C	YPL084W	YPL081W	YPL080C
															H	YPL079W		YPL078C	YPL077C	YPL074W	YPL072W	YPL073C		YPL070W	YPL069C	YPL068C	YPL067C
Plate 25														Plate 25
		1	2	3	4	5	6	7	8	9	10	11	12			1	2	3	4	5	6	7	8	9	10	11	12
	A	2	2	2	2	2	3	2	blank	blank	2	2	2		A	YPL066W	YPL065W	YPL064C	YPL062W	YPL061W	YPL060W	YPL058C			YPL055C	YPL054W	YPL053C	25D4	YPL013C
	B	2	2	3	blank	2	blank	3	blank	3	2	2	blank		B	YPL052W	YPL051W	YPL049C		YPL047W		YPL042C		YPL040C	YPL039W	YPL038W
	C	blank	2	2	2	2	blank	2	2	blank	3	2	blank		C		YPL035C	YPL033C	YPL032C	YPL030W		YPL026C	YPL025C		YPL022W	YPL021W
	D	blank	2	2	1	3	2	2	blank	3	2	2	2		D		YPL015C	YPL014W	YPL013C	YPL009C	YPL008W	YPL006W		YPL003W	YPL002C	YPL001W	YPR001W
	E	3	2	2	2	3	blank	2	2	2	2	2	blank		E	YPR002W	YPR003C	YPR004C	YPR005C	YPR106W		YPR111W	YPR114W	YPR115W	YPR116W	YPR117W
	F	2	3	2	2	blank	2	3	3	blank	blank	3	2		F	YPR120C	YPR121W	YPR122W	YPR123C		YPR125W	YPR126C	YPR127W			YPR130C	YOL151W
	G	blank	blank	blank	3	3	3	blank	2	2	blank	2	3		G				YPR138C	YPR139C	YPR140W		YPR145W	YPR146C		YPR148C	YPR149W
	H	2	3	2	2	2	2	2	3	3	3	2	3		H	YPR150W		YPR152C	YPR153W	YPR154W	YPR155C	YPR156C	YPR157W	YPR158W	YPR159W	YPR160W	YPR163C
Plate 26														Plate 26
		1	2	3	4	5	6	7	8	9	10	11	12			1	2	3	4	5	6	7	8	9	10	11	12	26A1	YPR164W
	A	1	2	blank	2	3	3	1	2	2	blank	2	2		A	YPR164W	YPR166C		YPR170C	YPR171W	YPR172W	YPR173C	YPR174C	YPR179C		YPR185W	YPR188C	26A7	YPR173C
	B	2	blank	2	2	1	3	3	blank	2	3	2	2		B	YPR189W		YPR192W	YPR193C	YPR194C	YPR195C	YPR196W		YPR198W	YPR199C	YPR200C	YPR201W	26B5	YPR194C
	C	2	blank	2	3	2	3	2	2	2	3	blank	3		C	YCR090C		YCR091W	YCR092C	YCR094W	YCR098C	YCR099C	YCR100C	YCR101C	YCR102C		YCR106W	26F6	YFR049W
	D	2	blank	2	2	2	2	2	2	3	2	blank	3		D	YDL130W-A		YDR525W-A	YDR535C	YDR536W	YDR538W	YDR539W	YDR540C	YDR541C	YER039C-A		YER144C	26G8	YGR230W
	E	2	3	2	2	3	3	blank	2	2	2	2	3		E	YER188W	YFL034C-A	YFR032C	YFR032C-A	YFR033C	YFR034C	YFR035C	YFR036W	YFR038W	YFR040W	YFR041C	YFR043C
	F	blank	2	2	2	2	1	2	2	2	2	2	2		F		YFR045W	YFR046C	YFR047C	YFR048W	YFR049W	YFR053C	YFR054C	YFR055W	YFR056C	YFR057W	YGR220C
	G	blank	blank	2	2	2	blank	2	1	2	2	2	2		G			YGR224W	YGR225W	YGR226C		YGR228W	YGR230W	YGR231C	YGR232W	YGR233C	YGR234W
	H	blank	3	2	2	blank	2	2	2	3	2	2	2		H			YGR236C	YGR237C		YGR241C	YGR242W	YGR243W	YGR244C	YGR247W	YGR249W	YBL001C
Plate 27														Plate 27
		1	2	3	4	5	6	7	8	9	10	11	12			1	2	3	4	5	6	7	8	9	10	11	12	27A5	YBL007C
	A	2	2	blank	blank	0	blank	2	2	blank	1	2	2		A	YOL152W	YBL003C			YBL007C		YBL009W	YBL010C		YBL012C	YBL013W	YBL015W	27B3	YBL019W
	B	2	2	1	2	2	2	3	2	2	2	3	2		B	YBL016W	YBL017C	YBL019W	YBL021C	YBL022C	YBL024W	YBL027W	YBL028C	YBL029W	YBL031W	YBL032W	YBL036C	27A10	YBL012C
	C	2	1	blank	2	2	2	1	1	blank	2	2	2		C	YBL037W	YBL038W		YBL039C	YBL042C	YBL043W	YBL044W	YBL045C		YBL047C	YBL048W	YBL049W	27C2	YBL038W
	D	2	2	2	2	2	2	2	2	2	2	2	2		D	YBL051C	YBL052C	YBL053W	YBL054W	YBL055C	YBL056W	YBL057C	YBL058W	YBL059W	YBL060W	YBL061C	YBL062W	27C7	YBL044W
	E	2	2	2	1	2	2	2	2	2	2	2	2		E	YBL063W	YBL064C	YBL065W	YBL066C	YBL067C	YBL068W	YBL069W	YBL070C	YBL071C	YBL072C	YBL075C	YBL078C	27C8	YGL007W
	F	2	2	2	2	2	2	2	blank	2	2	1	2		F	YBL079W	YBL080C	YBL081W	YBL082C	YBL083C	YBL085W	YBL086C		YBL088C	YBL089W	YBL090W	YBL091C	27E4	YBL066C
	G	2	2	2	2	2	2	2	1	2	2	2	2		G	YPL158C	YBL094C	YGL002W	YGL003C	YGL004C	YGL005C	YGL006W	YGL007W	YGL010W	YGL012W	YGL013C	YGL014W	27F11	YBL090W
	H	blank	3	1	2	2	2	2	blank	2	2	2	blank		H			YGL016W	YGL017W	YGL019W	YGL021W	YGL023C		YGL025C	YGL026C	YGL027C		27G8	YBL045C
																												27H3	YGL016W
Plate 28														Plate 28
		1	2	3	4	5	6	7	8	9	10	11	12			1	2	3	4	5	6	7	8	9	10	11	12
	A	3	3	2	3	2	3	2	2	2	2	2	3		A	YPL194W	YGL031C	YGL032C	YGL033W	YGL034C	YGL035C	YGL036W	YGL037C	YGL039W	YGL041C	YGL042C	YGL043W
	B	2	2	2	2	2	2	2	3	2	2	2	2		B	YGL045W	YGL046W	YGL049C	YGL050W	YGL051W	YGL053W	YGL054C	YGL056C	YGL057C	YGL058W	YGL059W	YGL060W	28C3	YGL064C
	C	2	2	1	blank	2	2	blank	3	2	2	2	2		C	YGL062W	YGL063W	YGL064C		YGL066W	YGL067W		YGL072C	YGL076C	YGL077C	YGL078C	YGL079W
	D	blank	2	2	2	2	2	2	2	2	2	2	2		D		YGL081W	YGL082W	YGL083W	YGL084C	YGL085W	YGL086W	YGL087C	YGL089C	YGL090W	YGL094C	YGL096W
	E	2	2	3	2	3	2	3	2	3	2	2	2		E	YNL242W	YNL241C	YNL239W	YNL238W	YNL237W	YNL236W	YNL235C	YNL234W	YNL233W	YNL231C	YNL230C	YNL229C
	F	2	2	2	2	2	2	3	2	3	2	2	2		F	YNL228W	YNL226W	YNL227C	YNL224C	YNL223W	YNL219C	YNL218W	YNL217W	YNL215W	YNL214W	YNL213C	YNL212W
	G	2	2	2	2	2	2	3	2	2	2	2	3		G	YNL211C	YNL208W	YNL206C	YNL205C	YNL204C	YNL202W	YNL203C	YNL201C	YNL200C	YNL199C	YNL198C	YNL197C
	H	2	3	2	3	2	2	2	2	2	2	2	2		H	YNL196C		YNL195C	YNL194C	YNL193W	YNL192W	YNL191W	YNL190W	YNL187W	YNL184C	YNL183C	YNL179C
Plate 29														Plate 29
		1	2	3	4	5	6	7	8	9	10	11	12			1	2	3	4	5	6	7	8	9	10	11	12	29A1	YNL177C
	A	1	3	3	3	1	2	2	2	2	2	2	3		A	YNL177C	YNL176C	YNL175C	YNL173C	YNL170W	YNL171C	YNL169C	YNL168C	YNL167C	YNL166C	YNL165W	YNL164C	29B2	YNL160W
	B	2	1	2	2	3	2	3	3	2	3	2	3		B	YNL162W	YNL160W	YNL159C	YNL157W	YNL156C	YNL155W	YNL154C	YNL148C	YKL191W	YKL197C	YKL198C	YKL199C	29A5	YNL170W
	C	2	2	2	2	blank	blank	2	2	1	3	blank	3		C	YKL200C	YKL205W	YKL206C	YKL207W			YKL211C	YKL212W	YKL213C	YKL214C		YKL217W	29C9	YKL213C
	D	2	2	2	1	2	3	2	2	2	3	2	2		D	YKL218C	YKL221W	YKL222C	YKR001C	YKR003W	YKR005C	YKR007W	YKR009C	YKR011C	YKR012C	YKR013W	YKR014C	29H7	YDR254W
	E	3	2	2	2	2	2	2	2	3	2	2	2		E	YKR015C	YKR016W	YKR017C	YKR018C	YKR020W	YKR021W	YKR024C	YKR026C	YKR030W	YKR031C	YKR032W	YKR033C	29D4	YKR001C
	F	1	3	2	2	2	3	2	2	2	2	3	2		F	YKR035C	YKR042W	YKR043C	YKR044W	YKR045C	YKR047W	YKR048C	YKR049C	YKR050W	YKR051W	YKR052C	YKR054C	29F1	YKR035C
	G	2	2	2	3	3	2	2	2	2	2	2	2		G	YKR055W	YKR056W	YKR057W	YKR058W	YKR059W	YKR060W	YKR061W	YKR064W	YKR065C	YDR244W	YDR247W	YDR248C
	H	2	3	2	2	2	2	1	2	2	2	3	3		H	YDR249C		YDR250C	YDR251W	YDR252W	YDR253C	YDR254W	YDR255C	YDR256C	YDR257C	YDR258C	YDR259C
Plate 30														Plate 30
		1	2	3	4	5	6	7	8	9	10	11	12			1	2	3	4	5	6	7	8	9	10	11	12	30C7	YDR295C
	A	2	3	3	2	2	3	2	2	2	2	2	2		A	YDR260C	YDR261C	YDR262W	YDR263C	YDR264C	YDR265W	YDR266C	YDR269C	YDR270W	YDR271C	YDR272W	YDR273W	30C9	YDR298C
	B	2	3	3	3	blank	2	2	2	2	2	3	2		B	YDR274C	YDR275W	YDR276C	YDR277C		YDR279W	YDR281C	YDR282C	YDR284C	YDR285W	YDR286C	YDR287W	30E2	YDR322W
	C	blank	3	2	2	2	blank	1	2	1	2	2	2		C		YDR290W	YDR291W	YDR293C	YDR294C		YDR295C	YDR297W	YDR298C	YDR304C	YDR305C	YDR306C
	D	3	2	2	2	2	2	2	3	3	2	2	2		D	YDR307W	YDR309C	YDR310C	YDR312W	YDR313C	YDR314C	YDR315C	YDR316W	YDR317W	YDR318W	YDR319C	YDR320C
	E	2	1	3	2	2	2	2	3	2	2	2	3		E	YDR321W	YDR322W	YDR323C	YDR329C	YDR330W	YDR332W	YDR333C	YDR334W	YDR335W	YDR336W	YDR337W	YIL001W
	F	2	3	3	3	2	3	3	blank	2	2	3	2		F	YIL002C	YIL005W	YIL011W	YIL012W	YIL013C	YIL014W	YIL015W		YIL017C	YIL020C	YIL023C	YIL024C
	G	3	2	2	2	3	3	3	2	2	2	2	2		G	YIL025C	YIL027C	YIL028W	YIL029C	YIL032C	YIL034C	YIL035C	YIL036W	YIL037C	YIL039W	YIL040W	YIL041W
	H	2	3	3	3	3	3	2	2	2	2	2	2		H	YIL043C		YIL044C	YIL045W	YIL049W	YIL050W	YIL053W	YIL057C	YIL064W	YIL065C	YIL072W	YIL073C
Plate 31														Plate 31
		1	2	3	4	5	6	7	8	9	10	11	12			1	2	3	4	5	6	7	8	9	10	11	12	31A1	YIL076W
	A	1	2	1	3	3	2	1	1	3	2	2	3		A	YIL076W	YIL077C	YIL079C	YIL084C	YIL086C	YIL087C	YIL088C	YIL090W	YIL093C	YIL095W	YIL096C	YIL097W	31B1	YIL006W
	B	1	2	3	3	3	2	2	3	3	2	3	3		B	YIL006W	YIL007C	YIL008W	YIL009W	YIL010W	YIL015C-A	YIL038C	YIL042C	YIL047C	YIL052C	YIL054W	YIL055C	31C4	YIL069C
	C	2	2	3	1	2	2	blank	1	2	2	2	2		C	YIL059C	YIL060W	YIL067C	YIL069C	YIL070C	YIL071C		YIL074C	YIL089W	YIL092W	YFL006W	YFL011W	31C8	YIL074C
	D	2	2	3	3	3	2	2	2	2	2	2	2		D	YFL015C	YFL020C	YFL021W	YFL023W	YFL025C	YFL026W	YFL027C	YFL028C	YFL030W	YFL031W	YFL032W	YFL034W	31G12	YFR031C-A
	E	2	2	2	2	2	2	2	2	2	2	2	2		E	YFL035C-B	YFL036W	YFL040W	YFL041W	YFL043C	YFL044C	YFL046W	YFL047W	YFL048C	YFL049W	YFL050C	YFL051C		YIL079C
	F	2	2	2	2	3	3	2	2	2	2	2	2		F	YFL052W	YFL053W	YFL054C	YFL055W	YFL056C	YFR001W	YFR006W	YFR007W	YFR008W	YFR009W	YFR010W	YFR012W
	G	2	3	2	2	2	2	2	2	2	2	2	1		G	YFR014C	YFR015C	YFR016C	YFR017C	YFR018C	YFR020W	YFR021W	YFR022W	YFR023W	YFR024C-A	YFR026C	YFR031C-A
	H	3	??? BLANK	3	3	2	2	2	2	2	2	2	blank		H	YGR256W		YGR259C	YGR260W	YGR261C	YGR263C	YGR266W	YGR268C	YGR269W	YGR270W	YGR275W
Plate 32														Plate 32
		1	2	3	4	5	6	7	8	9	10	11	12			1	2	3	4	5	6	7	8	9	10	11	12
	A	2	2	2	2	blank	2	2	2	2	2	2	3		A	YGR281W	YGR282C	YGR283C	YGR284C		YGR286C	YGR287C	YGR288W	YGR290W	YHR021W-A	YHR039C-B	YHR079C-B
	B	2	2	2	2	1	2	2	3	2	2	2	2		B	YIL009C-A	YIR017C	YIR018W	YIR019C	YIR020C	YIR020W-B	YIR021W	YIR024C	YIR025W	YIR026C	YIR027C	YIR028W	32B5	YIR020C
	C	2	2	2	2	2	2	2	blank	2	2	2	2		C	YIR029W	YIR031C	YIR033W	YIR034C	YIR035C	YIR036C	YIR037W		YIR038C	YIR039C	YIR042C	YKL033W-A
	D	2	2	2	2	2	blank	3	2	2	3	2	3		D	YKL162C-A	YKR035W-A	YKR066C	YKR067W	YKR069W		YKR072C	YKR073C	YKR074W	YKR075C	YKR076W	YKR077W
	E	3	2	2	2	2	2	2	2	2	2	3	2		E	YKR078W	YKR080W	YKR082W	YKR084C	YMR062C	YMR063W	YMR065W	YMR067C	YMR068W	YMR069W	YMR070W	YMR071C
	F	3	2	2	2	3	3	2	2	2	2	2	2		F	YMR072W	YMR073C	YMR075C-A	YMR075W	YMR077C	YMR078C	YMR080C	YMR081C	YMR082C	YMR083W	YMR084W	YMR085W
	G	3	3	3	3	3	2	blank	blank	3	2	2	2		G	YMR086C-A	YMR086W	YMR087W	YMR088C	YMR089C	YMR090W			YNR070W	YNR071C	YNR072W	YNR073C
	H	3	3	3	3	3	3	2	2	3	2	3	3		H	YNR074C		YNR075W	YOL013W-A	YOL086C	YOL087C	YOL088C	YOL089C	YOL090W	YOL091W	YOL092W	YOL093W
Plate 33														Plate 33
		1	2	3	4	5	6	7	8	9	10	11	12			1	2	3	4	5	6	7	8	9	10	11	12	33A2	YOL096C
	A	2	1	2	2	2	2	2	3	3	2	2	1		A	YOL095C	YOL096C	YOL098C	YOL099C	YOL100W	YOL101C	YOL103W	YOL104C	YOL105C	YOL106W	YOL107W	YOL108C	33A12	YOL108C
	B	2	2	3	2	2	3	2	2	2	2	2	2		B	YOL109W	YOL110W	YOL111C	YOL112W	YOL113W	YOL114C	YOL115W	YOL116W	YOL117W	YOL118C	YOL119C	YOL121C	33H1	YMR158W
	C	2	2	2	2	2	3	2	2	blank	2	2	2		C	YOL122C	YOL124C	YOL126C	YOL128C	YOL129W	YOL131W	YOL132W	YOL136C		YOL137W	YOL138C	YBR232C	33E11	YHR064C
	D	2	2	2	2	3	2	blank	2	2	2	2	2		D	YDR424C	YEL011W	YER064C	YER077C	YER078C	YER088C		YER091C	YER092W	YER093C-A	YER095W	YER096W	33G12	YMR142C
	E	2	2	2	2	2	blank	2	2	3	2	1	2		E	YER097W	YER098W	YGR134W	YGR210C	YHL024W		YHR016C	YHR017W	YHR032W	YHR045W	YHR064C	YHR140W
	F	2	2	2	2	3	3	3	2	3	3	2	2		F	YHR162W	YHR168W	YHR181W	YHR191C	YHR193C	YLL030C	YLL044W	YLL048C	YLL049W	YLL059C	YLR030W	YLR031W
	G	2	2	3	2	2	2	2	2	2	2	2	1		G	YLR032W	YLR034C	YLR035C	YLR036C	YLR037C	YLR038C	YLR039C	YLR040C	YLR041W	YLR050C	YLR052W	YMR142C
	H	1	3	2	2	2	2	2	2	3	2	3	2		H	YMR158W		YMR171C	YMR181C	YMR209C	YMR271C	YMR279C	YMR306W	YMR311C	YMR312W	YMR313C	YMR315W
Plate 34														Plate 34
		1	2	3	4	5	6	7	8	9	10	11	12			1	2	3	4	5	6	7	8	9	10	11	12	34A9	YNL252C
	A	2	2	3	2	2	2	2	2	1	2	2	3		A	YMR316C-A	YMR316C-B	YMR316W	YMR317W	YMR318C	YMR319C	YMR320W	YNL250W	YNL252C	YNL279W	YNL300W	YNL316C	34B5	YPL132W
	B	2	2	2	3	1	2	2	2	2	2	blank	2		B	YOL016C	YOR096W	YOR306C	YOR317W	YPL132W	YPL134C	YML070W	YML071C	YML074C	YML090W		YML095C	34H12	YPR029C
	C	3	2	2	3	2	2	2	2	3	blank	blank	2		C	YML095C-A	YML096W	YML097C	YML099C	YML100W	YML100W-A	YML101C	YML102C-A	YML102W			YML104C
	D	blank	blank	2	2	2	2	2	2	2	2	2	2		D			YML108W	YML109W	YML113W	YML116W	YML117W	YML117W-A	YML118W	YML119W	YML120C	YML121W
	E	2	2	2	3	3	2	2	3	2	2	2	2		E	YML122C	YML123C	YML124C	YML128C	YML131W	YMR004W	YMR095C	YMR096W	YMR099C	YMR100W	YMR101C	YMR102C
	F	2	2	2	2	2	2	2	2	2	2	2	2		F	YMR103C	YMR105C	YMR106C	YMR107W	YMR109W	YMR110C	YMR111C	YMR114C	YMR115W	YMR116C	YMR119W-A	YMR120C
	G	3	2	2	2	2	2	3	2	2	3	3	2		G	YMR121C	YMR122C	YMR123W	YMR124W	YMR125W	YMR126C	YMR127C	YMR129W	YMR130W	YMR132C	YMR133W	YMR135C
	H	2	3	2	2	2	2	2	2	2	2	2	1		H	YPR006C		YPR009W	YPR012W	YPR014C	YPR015C	YPR017C	YPR018W	YPR020W	YPR027C	YPR028W	YPR029C
Plate 35														Plate 35
		1	2	3	4	5	6	7	8	9	10	11	12			1	2	3	4	5	6	7	8	9	10	11	12
	A	2	2	2	2	2	2	2	2	2	1	1	1		A	YPR030W	YPR032W	YPR036W	YPR038W	YPR039W	YPR040W	YPR042C	YPR044C	YPR045C	YPR046W	YPR047W	YPR049C	35A10	YPR046W
	B	1	2	2	3	2	2	2	2	2	2	2	2		B	YPR051W	YPR052C	YPR053C	YPR054W	YPR057W	YPR058W	YPR059C	YPR060C	YPR061C	YPR062W	YPR063C	YPR065W	35A11	YPR047W
	C	2	2	blank	2	2	2	2	2	2	2	blank	2		C	YPR066W	YPR068C		YPR070W	YPR071W	YPR073C	YPR074C	YPR075C	YPR076W	YPR077C		YPR079W	35A12	YJL095W
	D	2	3	2	2	3	2	2	2	2	2	3	2		D	YPR084W	YPR087W	YPR089W	YPR090W	YPR092W	YPR093C	YPR095C	YPR096C	YPR097W	YPR098C	YPR099C	YPR100W	35B1	YPR051W
	E	blank	2	2	2	2	2	2	2	2	2	2	2		E		YJL127C	YJL126W	YJL124C	YJL123C	YJL122W	YJL120W	YJL121C	YJL118W	YJL119C	YJL117W	YJL116C	35G4	YJL088W
	F	2	2	2	2	2	2	1	2	2	2	2	1		F	YJL115W	YJL112W	YJL110C	YJL108C	YJL107C	YJL106W	YJL102W	YJL100W	YJL099W	YJL098W	YJL096W	YJL095W	35F7	YJL102W
	G	2	2	2	1	2	2	2	3	2	2	2	2		G	YJL093C	YJL092W	YJL089W	YJL088W	YJL084C	YJL083W	YJL082W	YJL080C	YJL079C	YJL077C	YJL073W	YJL071W	35F12	YPR049C
	H	3	3	2	2	2	2	1	3	2	2	2	3		H	YJL068C		YJL067W	YJL066C	YJL064W	YJL065C	YJL063C	YJL062W	YJL060W	YJL059W	YJL058C	YJL057C	35H7	YJL063C
																													YPR051W
Plate 36														Plate 36
		1	2	3	4	5	6	7	8	9	10	11	12			1	2	3	4	5	6	7	8	9	10	11	12
	A	2	2	2	2	3	2	2	2	1	2	2	2		A	YJL056C	YJL055W	YJL053W	YJL052W	YJL051W	YJL049W	YJL048C	YJL047C	YJL046W	YJL045W	YJL044C	YJL043W	36A9	YHR025W
	B	2	2	2	2	3	2	2	2	2	2	2	2		B	YJL038C	YJL037W	YJL036W	YJL030W	YEL012W	YER031C	YER046W	YER063W	YER066W	YGR188C	YGR201C	YGR204W	36C7	YHR008C
	C	2	2	2	2	2	3	1	3	1	1	blank	blank		C	YHL002W	YHL011C	YHL039W	YHR003C	YHR004C	YHR006W	YHR008C	YHR009C	YHR025W	YHR026W			36C9	YJL046W
	D	1	blank	2	2	3	2	2	2	blank	2	2	3		D	YHR059W		YHR127W	YHR131C	YHR180W	YHR185C	YHR194W	YLL007C	YMR154C	YNL274C	YOL141W	YOL150C	36C10	YHR026W
	E	2	2	2	2	2	2	3	2	2	2	2	2		E	YOL158C	YOL159C	YOL160W	YOL162W	YOL163W	YJR073C	YJR075W	YJR078W	YJR079W	YJR082C	YJR083C	YJR088C	36D1	YHR059W
	F	3	2	1	3	2	2	2	2	2	2	2	2		F	YJR092W	YJR102C	YJR103W	YJR105W	YJR108W	YJR110W	YJR111C	YJR115W	YJR127C	YJR128W	YJR129C	YJR130C	36F3	YJR103W
	G	2	blank	2	2	2	2	2	2	2	2	2	2		G	YJR135C		YJR146W	YJR147W	YJR149W	YJR152W	YJR154W	YKR087C	YKR088C	YKR089C	YKR090W	YKR091W
	H	2	3	2	2	2	2	2	3	2	2	2	2		H	YKR092C		YKR093W	YKR097W	YKR098C	YKR099W	YKR100C	YKR101W	YKR103W	YKR104W	YKR105C	YLL018C-A
Plate 37														Plate 37
		1	2	3	4	5	6	7	8	9	10	11	12			1	2	3	4	5	6	7	8	9	10	11	12
	A	blank	blank	2	2	blank	blank	2	2	2	2	2	blank		A			YLR423C	YLR425W			YLR428C	YLR429W	YLR431C	YLR432W	YLR433C
	B	2	2	2	2	2	2	2	2	2	2	2	3		B	YLR435W	YLR436C	YLR437C	YLR438W	YLR441C	YLR443W	YLR444C	YLR445W	YLR446W	YLR447C	YLR448W	YLR449W
	C	2	2	2	2	2	2	2	2	2	2	2	2		C	YLR450W	YLR452C	YLR453C	YLR454W	YLR456W	YLR460C	YLR461W	YML009C	YML010C-B	YML021C	YML081C-A	YMR060C
	D	blank	2	3	2	2	2	2	3	2	2	2	2		D		YMR158C-B	YMR169C	YMR174C	YMR175W	YMR194C-A	YMR326C	YNR032C-A	YNR050C	YNR051C	YNR056C	YNR057C
	E	2	2	2	3	2	blank	2	2	2	2	blank	blank		E	YNR058W	YNR059W	YNR060W	YNR061C	YNR062C		YNR064C	YNR065C	YNR066C	YNR067C
	F	3	blank	3	2	2	blank	blank	2	2	blank	2	2		F	YAL047C		YAL058C-A	YAR050W	YCL006C			YCL038C	YCL058C		YCL075W	YCL076W
	G	blank	3	2	blank	blank	2	2	2	2	2	3	2		G		YGL214W	YGL217C			YGR018C	YGR022C	YGR025W	YJR069C	YJR070C	YJR074W	YJR077C
	H	blank	3	2	2	2	blank	2	2	2	2	blank	blank		H			YJR084W	YJR087W	YJR091C		YJR094W-A	YJR095W	YJR096W	YJR097W
Plate 38														Plate 38
		1	2	3	4	5	6	7	8	9	10	11	12			1	2	3	4	5	6	7	8	9	10	11	12
	A	3	2	2	2	2	1	2	3	2	2	2	2		A	YJR100C	YJR104C	YJR106W	YJR107W	YJR109C	YJR113C	YJR116W	YJR117W	YJR118C	YJR119C	YJR120W	YJR121W	38A6	YJR113C
	B	blank	2	2	2	2	2	2	2	2	2	1	2		B		YJR124C	YJR125C	YJR126C	YJR131W	YJR133W	YJR134C	YJR139C	YJR140C	YJR142W	YJR144W	YJR145C	38B11	YJR144W
	C	blank	2	2	2	2	2	3	2	2	2	2	2		C		YJR150C	YJR153W	YKL005C	YKL030W	YLR146C	YLR343W	YML067C	YML068W	YML072C	YMR136W	YMR172W	38D1	YOR300W
	D	1	blank	blank	1	3	2	2	2	2	2	2	2		D	YOR300W			YDL191W	YDL192W	YDL197C	YDL198C	YDL199C	YDL200C	YDL201W	YDL203C	YDL204W	38D4	YDL191W
	E	2	2	2	2	2	2	2	2	2	2	2	2		E	YDL206W	YDL210W	YDL211C	YDL213C	YDL214C	YDL215C	YDL216C	YDL218W	YDL219W	YDL222C	YDL223C	YDL224C
	F	3	2	2	2	3	2	2	2	2	2	2	2		F	YDL225W	YDL226C	YDL227C	YDL229W	YDL230W	YDL231C	YDL232W	YDL233W	YDL234C	YDL236W	YDL237W	YDL238C
	G	2	2	2	2	2	2	2	2	2	3	2	3		G	YDL239C	YDL240W	YDL241W	YDL242W	YDL243C	YDR001C	YDR003W	YDR004W	YDR005C	YDR006C	YDR008C	YDR009W
	H	2	3	2	2	2	blank	2	2	2	2	2	3		H	YDR010C		YDR011W	YDR014W	YDR015C	YDR017C	YDR018C	YDR019C	YDR020C	YDR022C	YDR024W	YDR025W
Plate 39														Plate 39
		1	2	3	4	5	6	7	8	9	10	11	12			1	2	3	4	5	6	7	8	9	10	11	12	39A3	YDR028C
	A	2	2	1	2	2	2	2	2	2	2	2	1		A	YDR026C	YDR027C	YDR028C	YDR029W	YDR030C	YDR031W	YDR032C	YDR033W	YDR034C	YDR035W	YDR036C	YDR042C	39A12	YDR042C
	B	2	2	2	2	2	2	2	2	2	2	2	1		B	YDR043C	YDR046C	YAL064C-A	YBL091C-A	YBR269C	YBR271W	YBR273C	YBR274W	YBR277C	YBR278W	YBR281C	YBR282W	39B12	YBR282W
	C	2	3	2	2	2	2	2	2	2	2	2	2		C	YBR283C	YBR284W	YBR285W	YBR286W	YBR290W	YBR291C	YBR292C	YBR293W	YBR295W	YBR296C	YBR297W	YBR298C	39D5	YCR024C
	D	2	2	blank	3	1	2	2	2	2	2	2	2		D	YBR300C	YCL001W-A		YCR020W-B	YCR024C	YCR024C-A	YCR025C	YCR026C	YCR027C	YCR028C	YCR031C	YCR034W
	E	2	3	2	2	2	2	2	2	2	2	2	2		E	YCR036W	YCR037C	YCR043C	YCR045C	YCR049C	YCR050C	YCR051W	YCR059C	YCR061W	YCR065W	YCR066W	YCR068W
	F	2	2	3	blank	2	3	3	2	2	2	2	2		F	YCR071C	YCR073W-A	YCR076C		YCR079W	YCR081W	YCR082W	YCR085W	YCR086W	YCR087C-A	YCR087W	YJL007C
	G	2	2	2	2	2		2	2	2	2	2	2		G	YJL016W	YJL017W	YJL020C	YJL021C	YJL022W	YJL023C	YJL024C	YJL029C	YJR001W	YJR005W	YJR008W	YJR009C
	H	2	3	2	3	2	3	2	2	2	2	2	2		H	YJR010C-A		YJR010W	YJR011C	YJR014W	YJR015W	YJR018W	YJR019C	YJR020W	YJR021C	YJR024C	YJR025C
Plate 40														Plate 40
		1	2	3	4	5	6	7	8	9	10	11	12			1	2	3	4	5	6	7	8	9	10	11	12
	A	2	2	2	3	3	2	2	2	3	3	2	2		A	YJR026W	YJR030C	YJR031C	YJR033C	YJR035W	YJR036C	YJR043C	YJR048W	YJR049C	YJR050W	YJR051W	YJR052W	40C5	YDL107W
	B	2	3	2	3	2	2	2	2	2	2	2	3		B	YJR053W	YJR054W	YJR055W	YJR056C	YJR058C	YJR059W	YJR060W	YJR061W	YJR062C	YJR063W	YDL096C	YDL099W	40E11	YDL146W
	C	2	3	2	2	1	2	2	2	2	2	2	2		C	YDL100C	YDL101C	YDL104C	YDL106C	YDL107W	YDL109C	YDL110C	YDL112W	YDL113C	YDL114W	YDL116W	YDL117W	40G10	YDL181W
	D	2	2	2	blank	2	2	2	BLANK	2	2	2	2		D	YDL118W	YDL119C	YDL121C		YDL122W	YDL123W	YDL124W		YDL127W	YDL128W	YDL129W	YDL130W	40H12	YOR333C
	E	2	2	2	2	2	2	2	2	2	2	1	2		E	YDL131W	YDL133W	YDL134C	YDL134C-A	YDL135C	YDL136W	YDL137W	YDL138W	YDL142C	YDL144C	YDL146W	YDL149W
	F	2	2	2	2	2	2	2	2	2	2	2	2		F	YDL151C	YDL154W	YDL155W	YDL156W	YDL157C	YDL159W	YDL161W	YDL162C	YDL168W	YDL169C	YDL170W	YDL171C
	G	2	2	2	2	2	2	2	2	2	1	2	2		G	YDL172C	YDL173W	YDL174C	YDL175C	YDL176W	YDL177C	YDL178W	YDL179W	YDL180W	YDL181W	YDL182W	YDL183C
	H	2	3	2	2	2	2	2	2	2	2	2	1		H	YDL184C		YDL186W	YDL187C	YDL188C	YDL189W	YDL190C	YOR300W	YOR306C	YOR309C	YOR325W	YOR333C
Plate 41														Plate 41
		1	2	3	4	5	6	7	8	9	10	11	12			1	2	3	4	5	6	7	8	9	10	11	12
	A	2	2	2	2	2	1	2	2	1	3	2	2		A	YOR345C	YOR366W	YOR379C	YNL001W	YNL004W	YNL005C	YNL008C	YNL009W	YNL010W	YNL012W	YNL013C	YNL015W	41A6	YNL005C
	B	BLANK	3	2	2	3	2	1	2	2	2	2	1		B		YNL020C	YNL021W	YNL022C	YNL023C	YNL024C	YNL025C	YNL027W	YNL028W	YNL029C	YNL030W	YNL031C	41A9	YNL010W
	C	3	BLANK	2	BLANK	2	2	2	2	2	2	2	2		C	YNL032W		YNL035C		YNL040W	YNL041C	YNL043C	YNL044W	YNL045W	YNL046W	YNL049C	YNL050C	41B7	YNL025C
	D	2	2	2	2	blank	2	BLANK	2	2	2	2	2		D	YNR001C	YNR002C	YNR004W	YNR005C		YNR006W		YNR008W	YNR009W	YNR010W	YNR012W	YNR013C	41B12	YNL031C
	E	2	BLANK	2	2	2	3	2	3	2	2	2	3		E	YNR014W		YNR018W	YNR019W	YNR020C	YNR021W	YNR022C	YNR024W	YNR025C	YNR027W	YNR028W	YNR029C	41F5	YNR036C
	F	2	2	2	2	1	BLANK	BLANK	2	2	2	2	2		F	YNR030W	YNR031C	YNR032W	YNR034W	YNR036C			YNR040W	YNR041C	YNR042W	YNR045W	YNR047W
	G	2	3	3	2	2	2	2	3	2	BLANK	2	2		G	YNR048W	YNR049C	YBL095W	YBL096C	YBL098W	YBL099W	YBL100C	YBL101C	YBL102W		YBL104C	YBL106C
	H	2	3	2	2	2	2	2	BLANK	2	2	2	2		H	YBL107C		YBR001C	YBR003W	YBR005W	YBR006W	YBR007C		YBR009C	YBR010W	YBR012C	YBR013C
Plate 42														Plate 42
		1	2	3	4	5	6	7	8	9	10	11	12			1	2	3	4	5	6	7	8	9	10	11	12
	A	?	?	?	BLANK	BLANK	1	2	2	2	BLANK	2	1		A						YBR020W	YBR021W	YBR022W	YBR023C		YBR025C	YBR026C	42A6	YBR020W
	B	2	2	2	3	BLANK	3	2	BLANK	1	2	BLANK	2		B	YBR027C	YBR028C	YBR030W	YBR031W		YBR033W	YBR034C		YBR037C	YBR040W		YBR042C	42A12	YBR026C
	C	2	2	2	2	2	BLANK	2	2	BLANK	BLANK	BLANK	2		C	YBR043C	YBR044C	YBR045C	YBR046C	YBR047W		YBR050C	YBR051W		YBR053C		YBR056W	42B9	YBR037C
	D	2	2	2	2	2	blank	BLANK	2	2	2	BLANK	BLANK		D	YBR057C	YBR058C	YBR059C	YBR061C	YBR062C			YBR064W	YBR065C	YBR066C		YBR068C	42F4	YNL135C
	E	2	2	2	2	2	2	2	2	2	BLANK	BLANK	3		E	YBR069C	YBR071W	YBR072W	YBR073W	YBR074W	YBR075W	YBR076W	YBR077C	YNL146W	YNL145W		YNL143C	42H1	YNL057W
	F	2	3	BLANK	1	3	2	3	2	BLANK	2	2	2		F	YNL141W	YNL139C		YNL135C	YNL134C	YNL133C	YNL129W	YNL128W		YNL123W	YNL122C	YNL117W
	G	2	2	2	2	2	BLANK	BLANK	2	2	BLANK	BLANK	BLANK		G	YNL116W	YNL108C	YNL101W	YNL098C	YNL094W			YNL081C	YNL077W
	H	1	3	2	2	2	2	2	BLANK	BLANK	2	2	2		H	YNL057W		YNL058C	YNL054W	YIL099W	YIL100W	YIL101C			YIL107C	YIL108W	YIL110W
Plate 43														Plate 43
		1	2	3	4	5	6	7	8	9	10	11	12			1	2	3	4	5	6	7	8	9	10	11	12
	A	2	2	3	2	2	2	2	3	3	3	3	2		A	YIL112W	YIL113W	YIL114C	YIL116W	YIL117C	YIL119C	YIL120W	YIL121W	YIL123W	YIL124W	YIL125W	YIL128W
	B	2	2	3	1	2	2	3	2	2	3	3	2		B	YIL130W	YIL132C	YIL133C	YIL134W	YIL135C	YIL137C	YIL138C	YIL139C	YIL140W	YIL141W	YIL145C	YIL146C	43B4	YIL134W
	C	2	2	2	2	3	3	2	3	3	2	2	3		C	YIL148W	YIL149C	YIL152W	YIL153W	YIL154C	YIL155C	YIL156W	YIL157C	YIL159W	YIL160C	YIL161W	YIL162W	43E9	YDR048C
	D	2	2	3	2	2	2	blank	2	2	2	2	2		D	YIL163C	YIL164C	YIL165C	YIL166C	YIL167W	YIL168W		YIL170W	YIL173W	YIR001C	YIR002C	YIR003W	43F8	YNL071W
	E	2	2	3	2	3	2	3	2	1	2	2	2		E	YIR005W	YIR007W	YIR009W	YIR013C	YIR014W	YIR016W	YDL194W	YDR007W	YDR048C	YFR011C	YFR013W	YNL051W
	F	2	2	3	3	3	2	2	1	2	2	2	blank		F	YNL052W	YNL056W	YNL065W	YNL066W	YNL067W	YNL068C	YNL070W	YNL071W	YNL072W	YNL073W	YNL074C
	G	2	2	2	2	2	2	2	2	2	2	2	3		G	YNL078W	YNL079C	YNL080C	YNL082W	YNL083W	YNL085W	YNL087W	YNL090W	YNL091W	YNL093W	YNL095C	YNL097C
	H	3	3	2	3	2	2	2	2	2	2	2	2		H	YNL099C		YNL100W	YNL104C	YNL105W	YNL106C	YNL107W	YNL115C	YNL119W	YNL120C	YNL121C	YNL125C
Plate 44														Plate 44
		1	2	3	4	5	6	7	8	9	10	11	12			1	2	3	4	5	6	7	8	9	10	11	12
	A	2	2	2	2	2	2	2	2	2	3	2	2		A	YNL130C	YBR189W	YCR095C	YCR102W-A	YDL133C-A	YDR058C	YDR174W	YDR202C	YDR205W	YDR445C	YDR537C	YFR039C
	B	2	2	2	2	2	2	3	3	2	2	2	3		B	YGL219C	YGR028W	YGR032W	YGR038W	YGR040W	YGR050C	YGR053C	YGR063C	YGR086C	YGR089W	YGR092W	YGR093W
	C	2	2	2	2	2	2	2	2	2	2	2	2		C	YGR106C	YGR110W	YGR117C	YGR238C	YGR239C	YGR248W	YGR250C	YJL129C	YJL132W	YJL136C	YJL137C	YJL139C	44D12	YKL194C
	D	2	2	2	2	2	2	2	blank	2	2	2	1		D	YOL125W	YJL141C	YJL151C	YJL160C	YJL161W	YJL163C	YJL165C		YJL172W	YJL175W	YJL177W	YJL189W	44E9	YJL189W
	E	2	2	2	2	3	2	2	blank	1	2	2	2		E	YJL191W	YJL196C	YJL200C	YJL206C	YJL213W	YKL096W-A	YKL115C		YKL194C	YKL201C	YKL202W	YKL204W
	F	2	2	2	2	2	2	2	2	3	2	2	2		F	YKL215C	YKL220C	YKR010C	YKR019C	YKR023W	YKR027W	YKR028W	YKR029C	YKR034W	YKR036C	YKR039W	YKR040C
	G	2	2	2	2	2	2	2	2	2	2	2	2		G	YKR041W	YKR046C	YKR053C	YML035C	YAR002C-A	YBR083W	YBR084C-A	YBR090C	YBR100W	YMR119W	YBR125C	YBR131W
	H	2	3	2	2	2	2	2	2	2	2	2	2		H	YBR150C		YBR168W	YBR169C	YBR270C	YBR272C	YBR275C	YBR276C	YBR280C	YBR287W	YBR288C	YBR289W
Plate 45														Plate 45
		1	2	3	4	5	6	7	8	9	10	11	12			1	2	3	4	5	6	7	8	9	10	11	12
	A	2	2	2	2	2	2	3	2	2	2	2	2		A	YBR294W	YBR301W	YCL026C-A	YCR028C-A	YCR030C	YCR032W	YCR033W	YCR046C	YCR047C	YCR048W	YCR053W	YCR060W
	B	2	2	2	3	2	2	2	2	2	1	2	2		B	YCR062W	YCR067C	YCR069W	YCR073C	YCR075C	YCR083W	YCR084C	YCR088W	YCR089W	YBR191W	YCL035C	YDR071C	45B10	YBR191W
	C	2	2	3	2	2	2	2	2	2	2	2	2		C	YDR074W	YER027C	YER037W	YGR155W	YLR192C	YLR237W	YLR246W	YLR334C	YLR346C	YLR358C	YLR361C	YLR370C
	D	2	2	2	2	2	2	2	2	blank	2	2	2		D	YLR382C	YLR394W	YLR406C	YML022W	YML027W	YML036W	YML038C	YML041C		YML042W	YML047C	YML075C
	E	2	2	2	2	2	2	2	2	2	2	2	2		E	YML076C	YML086C	YMR048W	YMR135W-A	YMR137C	YMR138W	YMR139W	YMR160W	YMR173W	YMR198W	YOR298C-A	YOR364W
	F	2	2	2	2	2	2	2	2	2	2	3	2		F	YPL183C	YPL183W-A	YPL189W	YPL224C	YGR295C	YHR132W-A	YIL030C	YIL058W	YIL092W	YIR023W	YIR030C	YIR032C
	G	2	2	2	2	2	2	2	3	3	2	2	2		G	YIR043C	YIR044C	YJR003C	YJR055W	YKL053C-A	YKR106W	YMR191W	YMR322C	YNL138W	YNL140C	YNL142W	YNL315C
	H	3	3	2	2	2	2	2	2	2	2	2	2		H	YOL151W		YOL152W	YOL155C	YOR265W	YOR266W	YOR267C	YOR268C	YOR269W	YOR270C	YOR271C	YOR273C
Plate 46														Plate 46
		1	2	3	4	5	6	7	8	9	10	11	12			1	2	3	4	5	6	7	8	9	10	11	12
	A	2	2	2	2	2	2	2	1	2	2	2	1		A	YOR274W	YOR275C	YOR276W	YOR298C-A	YOR302W	YOR303W	YPL004C	YPL017C	YPL027W	YPL034W	YPL036W	YPL078C
	B	2	2	2	2	2	2	2	2	2	2	2	2		B	YPL137C	YHR005C	YNL096C	YOR179C	YOR180C	YDL115C	YFL013W-A	YFL014W	YFL019C	YFL042C	YFR019W	YFR024C	46A8	YPL017C
	C	2	2	2	2	2	2	2	2	2	2	2	2		C	YFR025C	YFR030W	YHR146W	YHR171W	YJL042W	YJL070C	YJL078C	YJL094C	YJL101C	YJL105W	YJL128C	YLR455W	46A12	YPL078C
	D	2	2	2	2	2	2	2	2	2	blank	2	2		D	YKR094C	YKR095W	YKR096W	YKR102W	YLR110C	YLR390W-A	YLR439W	YLR442C	YNL268W		YML066C	YML115C
	E	2	2	2	2	2	2	2	2	2	2	2	2		E	YMR037C	YMR104C	YNL109W	YNR052C	YNR055C	YNR069C	YNL111C	YOL147C	YPR007C	YPR008W	YPR013C	YPR022C
	F	2	2	2	2	2	2	2	2	2	2	2	2		F	YPR023C	YPR024W	YPR026W	YPR031W	YPR037C	YPR043W	YPR050C	YPR064W	YPR078C	YBR081C	YBR082C	YBR084W
	G	3	2	4	2	2	2	2	2	2	2	2	2		G	YBR085W	YBR090C-A	YBR092C	YBR093C	YBR094W	YBR095C	YBR098W	YBR099C	YBR100W	YBR103W	YBR104W	YBR105C
	H	3	3	2	2	2	2	2	2	2	2	2	3		H	YBR106W		YBR107C	YBR108W	YBR111C	YBR113W	YBR114W	YBR115C	YBR116C	YBR119W	YBR120C	YBR121C
Plate 47														Plate 47
		1	2	3	4	5	6	7	8	9	10	11	12			1	2	3	4	5	6	7	8	9	10	11	12
	A	2	BLANK	2	2	3	2	3	2	2	2	2	2		A	YBR126C		YBR128C	YBR129C	YBR130C	YBR132C	YBR133C	YBR134W	YBR137W	YBR138C	YBR139W	YBR141C	47D8	YDL057W
	B	2	3	2	BLANK	2	2	2	2	2	2	2	2		B	YBR144C	YBR145W	YBR146W		YBR148W	YBR149W	YBR151W	YBR156C	YBR157C	YBR158W	YBR159W	YBR161W	47f7	YDL063C
	C	2	2	2	2	2	2	2	2	2	2	2	2		C	YBR162C	YBR162W-A	YBR163W	YBR164C	YBR165W	YBR166C	YBR170C	YBR171W	YBR172C	YDL001W	YDL002C	YDL006W	47g2	YDL049C
	D	2	2	2	2	2	2	2	1	3	2	blank	2		D	YDL009C	YDL010W	YDL011C	YDL012C	YDL013W	YDL018C	YDL019C	YDL020C	YDL021W	YDL022W		YDL023C	47g6	YDL020C
	E	2	2	2	2	2	2	2	2	3	2	3	2		E	YDL024C	YDL025C	YDL026W	YDL027C	YDL032W	YDL033C	YDL034W	YDL035C	YDL036C	YDL037C	YDL038C	YDL039C	47G9	YDL081C
	F	3	3	2	2	2	2	1	2	2	2	2	2		F	YDL041W	YDL042C	YDL044C	YDL045W-A	YDL046W	YDL048C	YDL049C	YDL050C	YDL051W	YDL052C	YDL053C	YDL054C	47G10	YDL068W
	G	2	1	2	2	2	1	2	2	1	1	2	2		G	YDL056W	YDL057W	YDL059C	YDL061C	YDL062W	YDL063C	YDL065C	YDL066W	YDL068W	YDL069C	YDL070W	YDL071C	47H8	YDL069C
	H	3	3	3	3	2	2	2	1	2	2	2	2		H	YDL073W		YDL076C	YDL077C	YDL078C	YDL079C	YDL080C	YDL081C	YDL082W	YDL083C	YDL085W	YDL086W
Plate 48														Plate 48
		1	2	3	4	5	6	7	8	9	10	11	12			1	2	3	4	5	6	7	8	9	10	11	12	48B4	YDR529C
	A	2	2	2	2	2	2	2	2	BLANK	2	2	2		A	YDL088C	YDL089W	YDL090C	YDL091C	YDL093W	YDL094C	YDL095W	YDR438W		YDR440W	YDR441C	YDR442W	48B9	YDR448W
	B	2	2	2	1	2	3	2	2	1	2	2	2		B	YDR443C	YDR446W	YDR447C	YDR448W	YDR450W	YDR451C	YDR452W	YDR453C	YDR455C	YDR456W	YDR457W	YDR458C	48E11	YGL115W
	C	2	3	2	2	2	2	2	BLANK	2	3	2	2		C	YDR459C	YDR462W	YDR463W	YDR465C	YDR466W	YDR467C	YDR469W		YDR471W	YDR474C	YDR475C	YDR476C	48F8	YDR518W
	D	2	2	2	2	2	2	2	2	2	2	2	blank		D	YDR479C	YDR480W	YDR481C	YDR482C	YDR484W	YDR485C	YDR486C	YDR488C	YDR490C	YDR491C	YDR492W		48G3	YDR455C
	E	2	BLANK	3	2	3	2	2	3	2	3	1	2		E	YDR494W		YDR496C	YDR497C	YDR500C	YDR501W	YDR503C	YDR504C	YDR505C	YDR506C	YDR507C	YDR508C	48G10	YGL124C
	F	2	2	2	2	3	2	2	1	2	2	2	2		F	YDR509W	YDR511W	YDR512C	YDR513W	YDR514C	YDR516C	YDR517W	YDR518W	YDR519W	YDR520C	YDR522C	YDR524C	48G11	YGL105W
	G	2	2	1	2	BLANK	2	2	2	2	1	1	2		G	YDR525W	YDR528W	YDR529C	YDR530C		YDR533C	YDR534C	YGL101W	YGL104C	YGL105W	YGL107C	YGL108C	48H9	YGL107C
	H	2	3	2	2	1	2	2	2	1	2	2	BLANK		H	YGL109W		YGL110C	YGL114W	YGL115W	YGL117W	YGL118C	YGL121C	YGL124C	YGL125W	YGL126W			YDR507C
Plate 49														Plate 49
		1	2	3	4	5	6	7	8	9	10	11	12			1	2	3	4	5	6	7	8	9	10	11	12	49a1	YGL129C	49g11
	A	1	2	1	2	3	3	2	3	2	2	2	2		A	YGL129C	YGL131C	YGL132W	YGL133W	YGL135W	YGL136C	YGL138C	YGL139W	YGL140C	YGL141W	YGL143C	YGL144C	49a3	YGL147C
	B	2	1	2	2	2	2	2	2	2	2	2	2		B	YGL146C	YGL147C	YGL148W	YGL149W	YGL151W	YGL152C	YGL153W	YGL154C	YGL156W	YGL157W	YGL158W	YGL159W	49b2	YGL161C
	C	2	1	2	2	2	2	3	1	1	2	blank	2		C	YGL160W	YGL161C	YGL162W	YGL163C	YGL164C	YGL165C	YGL166W	YGL167C	YGL168W	YGL170C		YGL174W	49c2	YGL132W
	D	2	2	2	2	3	2	2	2	2	2	2	1		D	YGL175C	YGL176C	YGL177W	YGL179C	YGL180W	YGL181W	YER101C	YER103W	YER106W	YER108C	YER109C	YER110C	49c8	YGL167C
	E	blank	2	2	2	2	2	2	2	2	2	1	2		E		YER111C	YER113C	YER114C	YER115C	YER116C	YER117W	YER118C	YER119C	YER119C-A	YER120W	YER121W	49c9	YGL168W
	F	2	2	2	2	2	2	2	2	2	2	2	2		F	YER123W	YER124C	YER128W	YER129W	YER130C	YER131W	YER132C	YER134C	YER135C	YER137C	YER139C	YER140W	49e11	YER110C
	G	2	2	2	2	2	2	2	2	1	1	1	2		G	YER141W	YER142C	YER143W	YER145C	YER149C	YER150W	YER151C	YER152C	YER153C	YER154W	YER155C	YER156C	49g9	YER120W
	H	2	3	2	2	2	2	2	2	2	2	2	2		H	YER158C		YER161C	YER162C	YER163C	YER164W	YER166W	YER167W	YER169W	YER170W	YER173W	YER174C	49g10	YER155C
																													YER154W
Plate 50														Plate 50															YER153C
		1	2	3	4	5	6	7	8	9	10	11	12			1	2	3	4	5	6	7	8	9	10	11	12	50D2	YDL067C
	A	2	2	2	2	2	2	2	2	2	2	2	2		A	YER175C	YER176W	YER177W	YER178W	YER179W	YER180C	YER181C	YER182W	YER183C	YER184C	YER185W	YER186C	50D5	YDR477W
	B	2	2	2	2	2	3	2	2	2	2	2	2		B	YER187W	YMR052C-A	YMR052W	YMR053C	YMR054W	YMR055C	YMR056C	YMR057C	YMR058W	YJR034W	YJR039W	YJR044C	50E8	YHR028C
	C	2	2	2	3	3	3	2	2	2	3	2	2		C	YJR055W	YJR066W	YIL102C	YIL111W	YIL122W	YIL131C	YIL136W	YIL158W	YIR004W	YIL056W	YIL085C	YIL094C	50G1	YFL001W
	D	BLANK	1	2	3	1	2	2	3	2	2	2	2		D		YDL067C	YDL074C	YDL075W	YDR477W	YDR483W	YDR521W	YDR523C	YLR006C	YML010W-A	YMR038C	YOR364W	50G6	YFL010W-A
	E	2	blank	2	2	2	3	2	1	2	2	2	2		E	YBR173C		YER014W	YER016W	YER028C	YER044C	YER055C	YHR028C	YHR033W	YCL006C	YCL038C	YAL024C	50G7	YFL012W
	F	2	2	2	2	2	3	3	2	2	2	2	2		F	YBR299W	YCR107W	YDR242W	YDR326C	YDR417C	YDR444W	YDR461W	YDR493W	YDR502C	YDR506C	YDR515W	YER089C	50H10	YBR020W
	G	1	2	2	2	2	1	1	2	2	2	BLANK	2		G	YFL001W	YFL003C	YFL004W	YFL007W	YFL010C	YFL010W-A	YFL012W	YFL013C	YFL033C	YGR122C-A		YGR254W
	H	2	3	2	2	2	2	2	2	2	1	2	2		H	YGR258C		YGR271W	YNR033W	YGR273C	YGR276C	YGR289C	YGR291C	YGR292W	YBR020W	YBR075W	YFL033C
Plate 51														Plate 51
		1	2	3	4	5	6	7	8	9	10	11	12			1	2	3	4	5	6	7	8	9	10	11	12
	A														A	YFL063W	YJL103C	YML073C	YNL011C	YNL014W
	B														B
	C														C													51A2	YJL103C
	D														D
	E														E
	F														F
	G														G
	H		3						3	1	2	2	2		H		P100S
Plate 70														Plate 70
		1	2	3	4	5	6	7	8	9	10	11	12			1	2	3	4	5	6	7	8	9	10	11	12	70A9	YLR244C	70A2
	A	2	1	3	1	BLANK	2	1	2	1	1	3	BLANK		A	YOR150W	YOR158W	YLR337C	YLR338W		YLR389C	YLR391W	YLR240W	YLR244C	YGL206C	YGL223C		70A10	YGL206C	70A4
	B	2	1	1	2	2	1	2	2	1	2	2	2		B	YLR403W	YLR396C	YGL240W	YPL059W	YPL050C	YPL045W	YPL031C	YPL024W	YGR219W	YGR222W	YGR229C	YBL025W	70B2	YLR396C	70A7
	C	4	3	BLANK	1	2	2	2	2	1	BLANK	1	2		C	YBL033C	YGL020C		YGL070C	YGL095C	YGL088W	YNL153C	YNL225C	YKR006C		YDR268W	YDR283C	70B3	YGL240W	70D7
	D	2	2	2	3	2	2	1	2	2	3	2	2		D	YDR296W	YDR300C	YIL018W	YIL066C	YFL018C	YGR262C	YMR064W	YMR066W	YML110C	YML111W	YML112W	YML129C	70B6	YPL045W	70E1
	E	1	1	BLANK	2	2	2	2	2	BLANK	2	2	2		E	YMR097C	YMR098C		YAL016W	YGL218W	YJR090C	YLR286C	YDL202W		YCR044C	YCR063W	YJL003W	70B9	YGR219W	70E2
	F	2	2	2	2	2	3	1	2	2	BLANK	2	2		F	YJL004C	YJL006C	YJL012C	YJL013C	YJL027C	YJL028W	YJR004C	YJR032W	YJR037W		YJR047C	YJR040W	70C4	YGL070C	70F7
	G	2	3	2	BLANK	BLANK	2	2	2	2	BLANK	2	2		G	YJR038C	YDL160C	YDL167C			YNL003C	YBR078W	YNL084C	YIL098C		YPL148C	YPL268W	70C9	YKR006C	70H6
	H	BLANK	3	2	BLANK	BLANK	1	2	BLANK	2	BLANK	BLANK	2		H			YBR097W			YDL040C	YDL072C		YJL075C			YOR008C-A	70C11	YDR268W
Plate 71														Plate 71
		1	2	3	4	5	6	7	8	9	10	11	12			1	2	3	4	5	6	7	8	9	10	11	12
	A	BLANK	BLANK	1	2	BLANK	2	BLANK	2	2	BLANK	1	blank		A			YER087W	YEL029C		YHR021C		YLR226W	YOR369C		YGR257C			YGR257C
	B	1	1	blank	blank	2	3	3	blank	3	blank	blank	2		B	YDR417C	YGR167W			YKL155C	YER014C-A	YER070W		YNL296W			YGL029W		YDR512C
	C	blank	1	1	blank	2	3	1	2	3	1	blank	blank		C		YBL002W	YPR131C		YBR112C	YKR085C	YGR162W	YGR272C	YDR500C	YDR512C				YGR162W
	D	blank	2	1	blank	blank	3	blank	3	2	3	2	blank		D		YNL069C	YNL147W			YNL315C		YOR147W	YNL292W	YMR263W	YNL307C			YER087W
	E														E														YPR131C
	F														F														YNL147W
	G														G														YGR167W
	H		3												H														YBL002W
																													YDR417C
Plate 72														Plate 72															YEL059C-A
		1	2	3	4	5	6	7	8	9	10	11	12			1	2	3	4	5	6	7	8	9	10	11	12		YBR085C-A
	A	2	2	2	2	2	2	2	2	1	2	2	BLANK		A	YAL016C-B	YAL037C-A	YAL067W-A	YAR035C-A	YBL008W-A	YBL029C-A	YBL039W-A	YBL071C-B	YBL071W-A	YBL101W-C	YBR056W-A			YDR322C-A
	B	2	1	2	2	3	2	2	3	BLANK	2	2	2		B	YBR072C-A	YBR085C-A	YBR111W-A	YBR182C-A	YBR196C-A	YBR196C-B	YBR200W-A	YBR221W-A		YBR296C-A	YCL001W-B	YCL057C-A		YHR175W-A
	C	BLANK	2	2	2	2	2	BLANK	2	2	2	2	2		C		YCR075W-A	YDL085C-A	YDL159W-A	YDL160C-A	YDR003W-A		YDR034W-B	YDR079C-A	YDR169C-A	YDR182W-A	YDR194W-A
	D	2	BLANK	1	2	2	2	BLANK	1	2	BLANK	BLANK	2		D	YDR246W-A		YDR322C-A	YDR379C-A	YDR524C-B	YDR524W-A		YEL059C-A	YER053C-A			YER087C-B
	E	2	2	BLANK	2	2	2	2	2	3	2	BLANK	2		E	YER175W-A	YER180C-A		YFL041W-A	YFR012W-A	YFR032C-B	YGL006W-A	YGL007C-A	YGL041C-B	YGL188C-A		YGR035W-A
	F	2	2	2	2	2	BLANK	2	2	2	2	1	BLANK		F	YGR121W-A	YGR146C-A	YGR169C-A	YGR174W-A	YGR204C-A		YGR271C-A	YHL015W-A	YHR007C-A	YHR022C-A
	G	2	1	2	2	2	2	2	2	2	2	2	2		G	YHR086W-A	YHR175W-A	YIL002W-A	YIL046W-A	YIL134C-A	YIR018C-A	YIR021W-A	YJL012C-A	YJL047C-A	YJL062W-A	YJL077W-B	YJL127C-B
	H	BLANK	3	1	2	2	2	2	2	3	2	BLANK	JULIAS CN		H				YJR005C-A	YJR135W-A	YJR151W-A	YKL018C-A	YKL068W-A	YKL096C-B	YKL106C-A
Plate 73														Plate 73															YGL100W
		1	2	3	4	5	6	7	8	9	10	11	12			1	2	3	4	5	6	7	8	9	10	11	12		YHR091C
	A	BLANK	2	3	BLANK	2	2	BLANK	2	2	2	2	2		A		YAL044W-A	YBR133C		YCL021W-A	YCL026C-B		YER007W	YER016W	YER099C	YER105C	YER155C		YOR158W
	B	2	BLANK	1	2	2	2	BLANK	3	2	BLANK	2	2		B	YER186W-A		YGL100W	YGL119W	YGL134W	YGL178W		YGL184C	YGL185C		YGL191W	YGL192W		YLR338W
	C	2	2	1	BLANK	2	BLANK	2	2	BLANK	2	2	2		C	YGL216W	YGR180C	YHR091C		YKR004C-A		YKR099C-A	YLL006W-A		YLR264C-A	YLR285C-A	YLR307C-A		YLR391W
	D	3	2	2	2	2	2	3	2	3	2	2	BLANK		D	YLR312C-B	YLR342W-A	YLR361C-A	YLR363W-A	YLR406C-A	YLR412C-A	YML007C-A	YML054C-A	YML058W-A	YMR001C-A	YMR013W-A			YMR064W
	E	2	BLANK	2	2	2	2	2	2	2	3	BLANK	2		E	YMR105W-A		YMR175W-A	YMR182W-A	YMR194C-B	YMR230W-A	YMR242W-A	YMR247W-A	YMR272W-B	YMR315W-A		YNL042W-B		YMR097C
	F	3	2	2		2	2	2	BLANK	3	2	2	2		F	YNL067W-B	YNL097C-A	YNL130C-A		YNL146C-A	YNL162W-A	YNL277W-A		YOL013W-B	YOL019W-A	YOL038C-A	YOL052C-A		YMR098C
	G	2	2	2	2	2	BLANK	BLANK	BLANK	BLANK	BLANK	BLANK	BLANK		G	YOL077W-A	YOL086W-A	YOL097W-A	YOL159C-A	YOL164W-A									YJR004C
	H	BLANK	3	BLANK	BLANK	BLANK	BLANK	BLANK	BLANK	BLANK	BLANK	BLANK	BLANK		H														YDL040C
Plate 74														Plate 74
		1	2	3	4	5	6	7	8	9	10	11	12			1	2	3	4	5	6	7	8	9	10	11	12		YJL096W
	A	2	2	2	2	2	BLANK	2	2	2	2	2	2		A	YAR042W	YBL091C-A	YBL104C	YBR074W	YBR098W		YBR157C	YBR201W	YBR230W-A	YCL002C		YCL012C		YLR371W
	B	2	2	2	1	2	2	BLANK	2	2	2	2	2		B	YCL014W	YCL061C	YCR061W	YDR318W	YDR475C	YER109C		YFL031W	YFL042C	YFR045W	YGL033W	YGL045W		YDR318W
	C	BLANK	BLANK	2	BLANK	BLANK	BLANK	BLANK	2	2	BLANK	2	2		C			YGR225W					YJL012C	YJL016W		YJL020C	YJL088W		YNR052C
	D	1	2	BLANK	2	2	BLANK	1	2	1	2	2	2		D	YJL096W	YJL160C		YJR085C	YJR086W		YJR101W	YJR112W-A	YJR114W	YJR143C	YJR151C	YKL002W		YJR101W
	E	2	BLANK	2	2	2	BLANK	2	2	2	2	3	2		E	YKL033W-A		YKL157W	YKL198C	YKL201C		YKR054C	YKR100C	YLR054C	YLR194C	YLR211C			YMR143W
	F	1	BLANK	3	2	3	2	1	3	BLANK	1	2	2		F	YLR371W		YLR419W	YLR445W	YML034W	YML104C	YMR143W	YMR202W		YMR269W		YNL090W		YJR114W
	G	BLANK	2	BLANK	BLANK	1	3	2	BLANK	BLANK	2	2	2		G		YNL209W			YNR052C	YOL048C	YOL140W			YOL154W	YOL164W	YOR026W		YMR269W
	H	2	3	BLANK	BLANK	2	3	2	BLANK	1	1	3	Julia control		H	YOR069W				YOR298C-A	YPL075W	YPL165C		YPL277C	YPR089W	YPR098C			YPL277C
																													YPR089W
Plate 75														Plate 75
		1	2	3	4	5	6	7	8	9	10	11	12			1	2	3	4	5	6	7	8	9	10	11	12
	A	2	2	3	BLANK	BLANK	2	BLANK	BLANK	2	2	2	2		A	YAL049C	YBR062C	YBR105C			YBR274W	YCL005W-A		YCR061W	YCR095W-A	YDL026W	YDL036C		YDL069C
	B	1	2	3	2	2	2	1	BLANK	1	3	2	2		B	YDL069C	YDL077C	YDR090C	YDR092W	YDR147W	YDR179W-A	YDR315C		YDR448W	YDR485C	YDR501W	YDR518W		YHL004W
	C	2	2	2	BLANK	BLANK	2	1	2	2	2	BLANK	2		C	YEL022W	YEL041W	YER015W			YER076C	YFL010W-A	YFR038W	YGL023C	YGL032C		YGL081W		YDR315C
	D	2	2	BLANK	2	2	3	2	BLANK	1	BLANK	1	2		D	YGL101W	YGL104C		YGL196W	YGL202W	YGL211W	YGL224C		YGL237C		YGR062C	YGR161W-C		YFL010W-A
	E	2	2	1	2	BLANK	2	2	BLANK	BLANK	BLANK	2	BLANK		E	YGR244C	YHL001W	YHL004W	YHR001W		YHR063C	YHR071W				YHR098C			YDR448W
	F	BLANK	2	BLANK	BLANK	3	2	BLANK	BLANK	1	BLANK	2	2		F		YHR149C			YHR187W	YHR192W			YHR205W		YIL041W	YIL127C		YGL237C
	G	BLANK	3	BLANK	2	2	BLANK	2	2	2	2	BLANK	2		G		YJL059W		YKL065C	YKL137W		YKR091W	YLR084C	YLR118C	YLR125W		YLR251W		YHR205W
	H	2	3	Julia control	BLANK	3	BLANK	BLANK	BLANK	BLANK	BLANK	2	2		H	YLR329W	YLR332W			YMR032W						YNL162W	YOL073C		YGR062C

## Sheet: hits_BeforeSecondaryScreen
YAL048C
YAL002W
YLL039C
YLL040C
YLR025W
YLR069C
YLR091W
YML017W
YMR010W
YMR035W
YMR207C
YMR228W
YMR289W
YOR065W
YOR305W
YOR330C
YOR350C
YOL023W
YOL039W
YOL041C
YOL076W
YPL271W
YPL118W
YBR179C
YBR221C
YBR267W
YBR268W
YDR076W
YDR077W
YDR078C
YDR079W
YDR347W
YDR350C
YDR377W
YDR388W
YDR405W
YEL050C
YEL066W
YER017C
YER050C
YER061C
YGR150C
YGR174C
YGR193C
YHR030C
YHR051W
YHR081W
YHR091C
YHR120W
YHR147C
YCR010C
YCR020C-A
YLR133W
YLR203C
YLR204W
YLR150W
YKL031W
YKL043W
YKL002W
YKL003C
YLR200W
YLR201C
YLR202C
YKL007W
YKL080W
YKL087C
YKL094W
YGR062C
YGR101W
YOR125C
YOR187W
YOR200W
YOR205C
YOR211C
YOR221C
YOR241W
YJL209W
YJL204C
YJL180C
YJL140W
YLR381W
YLR239C
YLR270W
YLR288C
YLR303W
YLR308W
YLR309C
YDR156W
YDR171W
YDR186C
YDR226W
YDR165W
YGL212W
YGL218W
YPL013C
YPR164W
YPR173C
YPR194C
YFR049W
YGR230W
YBL007C
YBL019W
YBL012C
YBL038W
YBL044W
YGL007W
YBL066C
YBL090W
YBL045C
YGL016W
YGL064C
YNL177C
YNL160W
YNL170W
YKL213C
YDR254W
YKR001C
YKR035C
YDR295C
YDR298C
YDR322W
YIL076W
YIL006W
YIL069C
YIL074C
YFR031C-A
YIL079C
YIR020C
YOL096C
YOL108C
YMR158W
YHR064C
YMR142C
YNL252C
YPL132W
YPR029C
YPR046W
YPR047W
YJL095W
YPR051W
YJL088W
YJL102W
YPR049C
YJL063C
YPR051W
YHR025W
YHR008C
YJL046W
YHR026W
YHR059W
YJR103W
YJR113C
YJR144W
YOR300W
YDL191W
YDR028C
YDR042C
YBR282W
YCR024C
YDL107W
YDL146W
YDL181W
YOR333C
YNL005C
YNL010W
YNL025C
YNL031C
YNR036C
YBR020W
YBR026C
YBR037C
YNL135C
YNL057W
YIL134W
YDR048C
YNL071W
YKL194C
YJL189W
YBR191W
YPL017C
YPL078C
YDL057W
YDL063C
YDL049C
YDL020C
YDL081C
YDL068W
YDL069C
YDR529C
YDR448W
YGL115W
YDR518W
YDR455C
YGL124C
YGL105W
YGL107C
YDR507C
YGL129C
YGL147C
YGL161C
YGL132W
YGL167C
YGL168W
YER110C
YER120W
YER155C
YER154W
YER153C
YDL067C
YDR477W
YHR028C
YFL001W
YFL010W-A
YFL012W
YBR020W
YJL103C
YLR244C
YGL206C
YLR396C
YGL240W
YPL045W
YGR219W
YGL070C
YKR006C
YDR268W
YGR257C
YDR512C
YGR162W
YER087W
YPR131C
YNL147W
YGR167W
YBL002W
YDR417C
YEL059C-A
YBR085C-A
YDR322C-A
YHR175W-A
YGL100W
YHR091C
YOR158W
YLR338W
YLR391W
YMR064W
YMR097C
YMR098C
YJR004C
YDL040C
YJL096W
YLR371W
YDR318W
YNR052C
YJR101W
YMR143W
YJR114W
YMR269W
YPL277C
YPR089W
YDL069C
YHL004W
YDR315C
YFL010W-A
YDR448W
YGL237C
YHR205W
YGR062C

## Sheet: hits_AfterSecondaryEVScreen
ABZ2
ADA2
ADY2
AEP1
AFG3
AIM10
AIM22
ANY1
APN2
ARG3
ATG11
ATP4
AUA1
BCK1
BEM2
BNS1
BRP1
CAP1
CBS1
CHC1
CHL4
CKI1
COX18
COX9
CTF3
EMI1
ETR1
GAL1
GEM1
GIN4
HHT2
HPA3
HSP42
HUR1
IFM1
INO4
IPK1
IRC15
LAT1
LRP1
LSM7
MAK3
MAK31
MCM21
MDM20
MEF2
MIP1
MNE1
MON1
MPT5
MRP7
MRPL16
mrpl22
MRPL49
MRPS16
MSH1
MSS2
NAT3
NOP12
OPI8
PET122
PHD1
PMR1
POP2
PSP2
PYP1
QRI5
RAD55
REI1
RPL13B
RPL35A
RPP1A
RPP2A
RSM23
RSM26
RSM7
RVS167
SCS2
SED1
SEF1
SLA1
SLT2
SNF7
SOM1
SSN8
STM1
TIM11
TMA23
URA8
VPS1
VPS13
VPS16
VPS4
VPS8
YBR085C-A
YHR050W-A
YIP5
YIR020C
YJU3
YKE2
YKL031W
YLR203C
YMR31
YNL057W
YNL170W
YPL277C

## Sheet: Hits_Homolg_info
Gene Name	respiration (petite or not?)	spore LEVEL in Sc. gametogenesis (Enyenihi et al., 2003)	Sp Ortholog	Phenotype in Sp gametogenesis
AIM10	Petite	N/A	SPBC24C6.03	essential gene
COX18	Petite	N/A	cox18	decreased spore germination frequency
CBS1	Petite	none	N/A ( pombe lacks CBS naturally)
MSS2	Petite	N/A	N/A
SOM1	Petite	N/A	N/A
PET122	Petite	N/A	N/A
AEP1	Petite	N/A	N/A
MNE1	not	low	N/A
ETR1	Petite	N/A	etr1	unknown
YMR31	not	normal	YMR31	unknown
RSM26	not	N/A	SPBC16A3.14	unknown
QRI5	not	normal	cox24	unknown
MSH1	not	normal	msh1	unknown
YLR203C	not	N/A	mss51	unknown
MIP1	not	none	MIP1	essential gene
COX9	Petite	none	cox9	abnormal sporulation
MEF2	Petite	normal	MEF2	unknown
AFG3	Petite	very low	yta12	unknown
RSM23	Petite	none	RSM23	inviable spore
RSM7	Petite	N/A	RSM7	essential gene
MRP7	Petite	none	mrp7	essential gene
mrpl22	not	N/A	mrpl22	essential gene
MRPS16	Petite	N/A	mrps16	essential gene
MRPL16	Petite	N/A	mrpl16	essential gene
MRPL49	not	N/A	aco2	essential gene
IFM1	not	none	mti2	decreased mating efficiency
SED1	Petite	normal	N/A
LAT1	Petite	normal	LAT1	unknown
ATP4	Petite	none	atp4	unknown
TIM11	Petite	N/A	tim11	abnormal sporulation
AIM22	Petite	n/a	AIM22	unknown
GEM1	not	N/A	gem1	unknown
CHC1	not	N/A	CHC1	inviable spore
ATG11	not	N/A	ATG11	loss of viability upon nitrogen starvation
MON1	not	none	aut12	unknown
SLA1	not	N/A	shd1	abnormal meiotic chromosome segregation
RVS167	not	low	hob1	unknown
YKE2	not	normal	gim1	unknown
ABZ2	not	N/A	ABZ2	abnormal meiotic chromosome segregation
BEM2	not	normal	N/A
SNF7	not	low	vps32	decreased sporulation efficiency
VPS8	not	normal	VPS8	abnormal meiotic chromosome segregation
VPS1	not	N/A	VPS1	abnormal meiotic chromosome segregation
VPS4	not	low	VPS4	decreased sporulation frequency
VPS16	not	N/A	vps16	unknown
YIP5	not	N/A	yip5	unknown
VPS13	not	none	vps1301	unknown
PMR1	not	N/A	PMR1	normal during nitrogen starvation
SLT2	not	none	pmk1	unknown
MAK3	not	normal	naa30	decreased mating efficiency
MDM20	not	none	naa25	inviable after spore germination
HPA3	not	normal	N/A
NAT3	not	none	naa20	abnormal sporulation
MAK31	not	normal	naa38	decreased mating efficiency
CTF3	not	N/A	mis6	inviable after spore germination
CHL4	not	normal	mis15	essential gene
MCM21	not	normal	mal2	essential gene
IRC15	not	N/A	N/A
CAP1	not	normal	acp1	abnormal sporulation
REI1	not	N/A	REI1	unknown
GIN4	not	N/A	cdr1	elongated cells under nitrogen starvation
RPP2A	not	normal	rpp101	abnormal sporulation
RPP1A	not	normal	RPP1A	abnormal sporulation
RPL13B	not	normal	rpl13	inviable spore
RPL35A	not	low	rpl35	essential gene
TMA23	not	N/A	tma23	abnormal sporulation
STM1	not	normal	oga1	unknown
POP2	not	none	POP2	abnormal sporulation
MPT5	not	N/A	puf4	decreased mating efficiency
NOP12	not	normal	NOP12	unknown
LRP1	not	n/a	cti1	inviable spore
ADA2	not	very low	ada2	unknown
PHD1	not	normal	hos2	abnormal meiosis
SEF1	not	normal	N/A
INO4	not	normal	N/A
APN2	not	normal	apn2	inviable after spore germination,
RAD55	not	low	RAD55	inviable spore
YJU3	not	normal	mgl1	promiscuous mating
ANY1	not	N/A	N/A
BNS1	not	normal	spo12	normal sporulation
BRP1	not	N/A	N/A
HUR1	not	N/A	N/A
EMI1	not	N/A	SPAC227.17c	decreased mating efficiency
OPI8	not	N/A	N/A
YKL031W	not	normal	N/A
YNL057W	not	normal	N/A
YNL170W	not	very low	N/A
YHR050W-A	not	N/A	N/A
YIR020C	not	normal	N/A
YPL277C	not	normal	N/A
YBR085C-A	not	N/A	N/A
PYP1	not	N/A	N/A
ADY2	not	low	mug86	unknown
PSP2	not	normal	N/A
CKI1	not	normal	eki1	unknown
URA8	not	N/A	cts1	loss of viability upon nitrogen starvation
SSN8	not	N/A	srb11	abnormal sporulation
GAL1	not	normal	GAL1	abnormal sporulation
HHT2	not	n/a	hht1	increased viability upon nitrogen starvation
LSM7	not	n/a	lsm7	essential gene
IPK1	not	normal	ipk1	abnormal meiotic chromosome segregation
HSP42	not	normal	hsp16	inviable on nitrogren starvation
ARG3	not	N/A	ARG3	unknown
SCS2	not	low	scs2	unknown
AUA1	not	normal
BCK1	not	normal	mkh1	unknown

## Sheet: biological_process_cellularCom
Broad Category	Gene Name	Biological Process	Cellular Component
mitochondrion	aim10	unknown	mitochondrion
	aep1	translation	mitochondrion
	afg3	protein import into mitochondrial matrix	mitochondrion
	aim22	protein lipoylation	mitochondrion
	atp4	ATP-synthesis coupled proton transport	mitochondrion
	cbs1	mitochondrial respiratory chain complex III assembly	mitochondrion
	cox18	protein insertion into mitochondrial inner membrane from matrix	mitochondrial inner membrane
	cox9	mitochondrial respiratory chain complex IV	mitochondrion
	etr1	aerobic respiration	mitochondrion
	gem1	mitochondrion-endoplasmic reticulum membrane tethering	mitochondrion
	ifm1	mitochondrial translation	mitochondrion
	lat1	acetyl-Coa biosynthesis	mitochondrion
	mef2	mitochondrial translation	mitochondrion
	mip1	mitochondrial DNA replication	mitochondrion
	mne1	mitrochondrial mRNA processing	mitochondrion
	mrp7	mitochondrial translation	mitochondrion
	mrpl16	mitochondrial translation	mitochondrion
	mrpl22	mitochondrial translation	mitochondrion
	mrpl49	mitochondrial translation	mitochondrion
	mrps16	mitochondrial translation	mitochondrion
	msh1	mitochondrial DNA repair	mitochondrion
	mss2	protein insertion into mitochondrial inner membrane from matrix	mitochondrial matrix
	mss51	mitochondrial respiratory chain complex IV assembly	mitochondrion
	pet122	mitochondrial respiratory chain complex IV assembly	mitochondrion
	qri5	mitochondrial translation	mitochondrion
	rsm23	mitochondrial translation	mitochondrion
	rsm26	mitochondrial translation	mitochondrion
	rsm7	mitochondrial translation	mitochondrion
	sed1	cell wall organization, mitochondrial genome maintenance	cell wall, mitochondrion
	som1	mitochondrial respiratory chain complex assembly	mitochondrial inner membrane
	tim11	ATP-synthesis coupled proton transport	mitochondrion
	ymr31	mitochondrial translation	mitochondrion
endocytosis, vesciles, or autophagy	chc1	endocytosis	clathrin vesicle coat
	atg11	protein localization to the pre-autophagosomal structure (PAS)	pre-autophagosomal structure (PAS)
	mon1	autophagy	endosome
	sla1	endocytosis	actin cortical patch
	rvs167	endocytosis	actin cortical patch
	yke2	protein folding	prefoldin complex, cytoplasm
	abz2	involved in folic acid biosynthesis, reduced endocytosis	cytoplasm
	snf7	late endosome to vacuole transport	ESCRT III complex
	ipk1	inositol phosphate biosynthetic process, autophagy	nucleus
	vps8	late endosome to vacuole transport via multivesicular body sorting pathway	CORVET complex
	vps1	endocytosis, vacuole transport	vacuole membrane, late endosome
	vps4	late endosome to vacuole transport via multivesicular body sorting pathway	endosome
	vps16	late endosome to vacuole transport	CORVET complex
	yip5	unknown, possible role in vesicle-mediated transport	Golgi apparatus
	vps13	protein targeting to vacuole, late endosome to vacuole transport	organelle membrane contact site, etc.
	pmr1	calcium ion transport, macroautophagy	Golgi membrane
CWI integrity MAPK cascade	bem2	actin cytoskeleton organization, negative regulation of Rho protein signal transduction	cytoplasm and sites of cell wall growth
	slt2	cell wall integrity MAPK cascade, autophagy of peroxisome, stress response	cytoplasm and sites of cell wall growth
	bck1	cell wall integrity MAPK cascade, autophagy of peroxisome, stress response	cytoplasm and sites of cell wall growth
acetylation	mak3	N-terminal protein amino acid acetylation	NatC complex
	mdm20	N-terminal acetylation	NatB complex
	hpa3	cellular detoxification of nitrogen compound, protein acetylation	cytoplasm, nucleus
	nat3	N-terminal acetylation	NatB complex
	mak31	N-terminal protein amino acid acetylation	NatC complex
kinetochore	ctf3	chromosome segregation	kinetochore
	chl4	chromosome segregation	kinetochore
	mcm21	mitotic sister chromatid cohesion	kinetochore
microtubule	irc15	attachment of mitotic spindle microtubules to the kinetochore	microtubule
	cap1	barbed-end actin filament capping	actin cortical patch
bud growth	rei1	bud growth, mitosis	cytoplasm
	gin4	bud growth	bud neck
cytoplasmic translation	rpp2a	cytoplasmic translation	cytosolic large ribosomal subunit
	rpp1a	cytoplasmic translation	cytosolic large ribosomal subunit
	rpl13b	cytoplasmic translation	cytosolic large ribosomal subunit
	rpl35a	cytoplasmic translation	cytosolic large ribosomal subunit
	tma23	ribosomal small subunit biogenesis	nucleolus
transcription or RNA processing	pop2	transcription elongation from RNA polymerase II promoter	CCR4-NOT core complex
	mpt5	intracellular mRNA localization	cytoplasm
	nop12	maturation of LSU-rRNA from tricistronic rRNA transcript	nucleolus
	lrp1	3' end processing	nucleus
DNA damage repair	apn2	base-excision repair	nucleus
	rad55	Rhp55-Rhp57 complex	DNA recombinase assembly
lipid/membrane	yju3	triglyceride metabolic process	lipid droplet, membrane
	ino4	phospholipid biosynthetic process	nucleus
	any1	phospholipid translocation and retrograde endosome-to-Golgi transport	endosome membrane
unknown	brp1	unknown	unknown
	sef1	unknown	unknown
	emi1	mitochondrion organization	unknown
Dubious open reading frame	opi8	unknown	unknown
	YKL031W	unknown	unknown
	YNL057W	unknown	unknown
	YNL170W	unknown	unknown
	YHR050W-A	unknown	unknown
	YIR020C	unknown	unknown
	YPL277C	unknown	unknown
	YBR085C-A	unknown	unknown
other	pyp1	alditol phosphate metabolic process	cytoplasm, nucleus
	ady2	acetate, ammonium transport	plasma membrane
	psp2	unknown	p body, cytoplasm
	cki1	phosphatidylcholine biosynthetic process	cytoplasm
	ura8	CTP biosynthetic process	cytoophidium
	ssn8	positive regulation of transcription by RNA polymerase II, galactose	mediator complex
	gal1	positive regulation of transcription by galactose	cytoplasm
	hht2	chromatin assembly or disassembly	nucleosome
	lsm7	nuclear-transcribed mRNA catabolic process	cytoplasm, nucleolus
	hsp42	cytoskeleton organization	cytoplasm
	arg3	arginine biosynthesis	cytosol
	scs2	ER inheritance, organization	ER, sites of growth, etc.
	aua1	amino acid transport	unknown
	ada2	chromatin organization	SAGA complex
	phd1	positive regulation of pseudohyphal growth	nucleus
	stm1	negative regulation of apoptotic process	cytoplasm
	bns1	meiotic cell cycle	unknown
	hur1	macroautophagy,DNA replication	unknown

## Sheet: imaging_phenotypes
Broad Category	Gene Name	Biological Process	phenotype in imaging		class
			mcherry	GFP
mitochondrion	aim10	unknown	soluble	soluble	G
	aep1	translation	soluble	soluble	G	TOTALS
	afg3	protein import into mitochondrial matrix	distributed	distributed	C-D	81	C-D
	aim22	protein lipoylation	distributed	distributed	C-D	5	E-F
	atp4	ATP-synthesis coupled proton transport	distributed	distributed	C-D	20	G
	cbs1	mitochondrial respiratory chain complex III assembly	distributed	distributed	C-D	106	total
	cox18	protein insertion into mitochondrial inner membrane from matrix	distributed	distributed	C-D
	cox9	mitochondrial respiratory chain complex IV	soluble	soluble	G
	etr1	aerobic respiration	distributed	distributed	C-D
	gem1	mitochondrion-endoplasmic reticulum membrane tethering	distributed	distributed	C-D
	ifm1	mitochondrial translation	distributed	distributed	C-D
	lat1	acetyl-Coa biosynthesis	distributed	distributed	C-D
	mef2	mitochondrial translation	distributed	distributed	C-D
	mip1	mitochondrial DNA replication	soluble	soluble	G
	mne1	mitrochondrial mRNA processing	vacuole + normal	distributed	E-F
	mrp7	mitochondrial translation	distributed	distributed	C-D
	mrpl16	mitochondrial translation	distributed	distributed	C-D
	mrpl22	mitochondrial translation	distributed	distributed	C-D
	mrpl49	mitochondrial translation	distributed	distributed	C-D
	mrps16	mitochondrial translation	distributed	distributed	C-D
	msh1	mitochondrial DNA repair	distributed	distributed	C-D
	mss2	protein insertion into mitochondrial inner membrane from matrix	distributed	distributed	C-D
	mss51	mitochondrial respiratory chain complex IV assembly	distributed	distributed	C-D
	pet122	mitochondrial respiratory chain complex IV assembly	distributed	distributed	C-D
	qri5	mitochondrial translation	normal	distributed	E-F
	rsm23	mitochondrial translation	distributed	distributed	C-D
	rsm26	mitochondrial translation	distributed	distributed	C-D
	rsm7	mitochondrial translation	distributed	distributed	C-D
	sed1	cell wall organization, mitochondrial genome maintenance	soluble	soluble	G
	som1	mitochondrial respiratory chain complex assembly	distributed	distributed	C-D
	tim11	ATP-synthesis coupled proton transport	distributed	distributed	C-D
	ymr31	mitochondrial translation	distributed	distributed	C-D
endocytosis, vesciles, or autophagy	chc1	endocytosis	soluble	soluble	G
	atg11	protein localization to the pre-autophagosomal structure (PAS)	distributed	distributed	C-D
	mon1	autophagy	distributed	distributed	C-D
	sla1	endocytosis	distributed	distributed	C-D
	rvs167	endocytosis	normal or vacuole	distributed	E-F
	yke2	protein folding	distributed	distributed	C-D
	abz2	involved in folic acid biosynthesis, reduced endocytosis	soluble	soluble	G
	snf7	late endosome to vacuole transport	normal	distributed	E-F
	ipk1	inositol phosphate biosynthetic process, autophagy	distributed	distributed	C-D
	vps8	late endosome to vacuole transport via multivesicular body sorting pathway	in vacuole	distributed	C-D
	vps1	endocytosis, vacuole transport	distributed	distributed	C-D
	vps4	late endosome to vacuole transport via multivesicular body sorting pathway	distributed	distributed	C-D
	vps16	late endosome to vacuole transport	soluble	soluble	G
	yip5	unknown, possible role in vesicle-mediated transport	distributed	distributed	C-D
	vps13	protein targeting to vacuole, late endosome to vacuole transport	normal	distributed	C-D
	pmr1	calcium ion transport, macroautophagy	distributed	distributed	C-D
CWI integrity MAPK cascade	bem2	actin cytoskeleton organization, negative regulation of Rho protein signal transduction	distributed	distributed	C-D
	slt2	cell wall integrity MAPK cascade, autophagy of peroxisome, stress response	distributed	distributed	C-D
	bck1	cell wall integrity MAPK cascade, autophagy of peroxisome, stress response	distributed	distributed	C-D
acetylation	mak3	N-terminal protein amino acid acetylation	distributed	distributed	C-D
	mdm20	N-terminal acetylation	vacuole	distributed	C-D
	hpa3	cellular detoxification of nitrogen compound, protein acetylation	distributed	distributed	C-D
	nat3	N-terminal acetylation	distributed	distributed	C-D
	mak31	N-terminal protein amino acid acetylation	vacuole	distributed	C-D
kinetochore	ctf3	chromosome segregation	distributed	distributed	C-D
	chl4	chromosome segregation	distributed	distributed	C-D
	mcm21	mitotic sister chromatid cohesion	distributed	distributed	C-D
microtubule	irc15	attachment of mitotic spindle microtubules to the kinetochore	soluble	soluble	G
	cap1	barbed-end actin filament capping	vacuole	distributed	C-D
bud growth	rei1	bud growth, mitosis	vacuole	distributed	C-D
	gin4	bud growth	distributed	distributed	C-D
cytoplasmic translation	rpp2a	cytoplasmic translation	distributed	distributed	C-D
	rpp1a	cytoplasmic translation	distributed	distributed	C-D
	rpl13b	cytoplasmic translation	distributed	distributed	C-D
	rpl35a	cytoplasmic translation	distributed	distributed	C-D
	tma23	ribosomal small subunit biogenesis	normal or vacuole	distributed	C-D
transcription or RNA processing	pop2	transcription elongation from RNA polymerase II promoter	soluble	soluble	G
	mpt5	intracellular mRNA localization	distributed	distributed	C-D
	nop12	maturation of LSU-rRNA from tricistronic rRNA transcript	vacuole	distributed	C-D
	lrp1	3' end processing	vacuole	distributed	C-D
DNA damage repair	apn2	base-excision repair	normal	distributed	E-F
	rad55	Rhp55-Rhp57 complex	vacuole	distributed	C-D
lipid/membrane	yju3	triglyceride metabolic process	distributed	distributed	C-D
	ino4	phospholipid biosynthetic process	distributed	distributed	C-D
	any1	phospholipid translocation and retrograde endosome-to-Golgi transport	vacuole	distributed	C-D
unknown	brp1	unknown	distributed	distributed	C-D
	sef1	unknown	distributed & some soluble	distributed	C-D
	emi1	mitochondrion organization	soluble	soluble	G
Dubious open reading frame	opi8	unknown	distributed	distributed	C-D
	YBL012C	unknown	soluble	soluble	G
	YKL031W	unknown	soluble	soluble	G
	YNL057W	unknown	soluble	soluble	G
	YNL170W	unknown	distributed	distributed	C-D
	YHR050W-A	unknown	soluble	soluble	G
	YIR020C	unknown	distributed	distributed	C-D
	YPL277C	unknown	soluble	soluble	G
	YBR085C-A	unknown	distributed	distributed	C-D
other	pyp1	alditol phosphate metabolic process	soluble	soluble	G
	ady2	acetate, ammonium transport	vacuole	distributed	C-D
	psp2	unknown	vacuole	distributed & some soluble	C-D
	cki1	phosphatidylcholine biosynthetic process	vacuole	distributed	C-D
	ura8	CTP biosynthetic process	soluble	soluble	G
	ssn8	positive regulation of transcription by RNA polymerase II, galactose	vacuole	distributed	C-D
	gal1	positive regulation of transcription by galactose	distributed	distributed	C-D
	hht2	chromatin assembly or disassembly	distributed	distributed	C-D
	lsm7	nuclear-transcribed mRNA catabolic process	distributed	distributed	C-D
	hsp42	cytoskeleton organization	distributed	distributed	C-D
	arg3	arginine biosynthesis	distributed	distributed	C-D
	scs2	ER inheritance, organization	distributed	distributed	C-D
	aua1	amino acid transport	distributed	distributed	C-D
	ada2	chromatin organization	soluble	soluble	G
	phd1	positive regulation of pseudohyphal growth	distributed	distributed	C-D
	stm1	negative regulation of apoptotic process	distributed	distributed	C-D
	bns1	meiotic cell cycle	distributed	distributed	C-D
	hur1	macroautophagy,DNA replication	soluble	soluble	G

## Sheet: antidote_only_toxicityinhits
Cellular Component	Gene Name
mitochondrion	aim10
	aep1
	afg3	ANTIDOTE IS TOXIC ON ITS OWN IF HIGHLIGHTED
	aim22
	atp4
	cbs1
	cox18
	cox9
	etr1
	gem1
	ifm1
	lat1
	mef2
	mip1
	mne1
	mrp7
	mrpl16
	mrpl22
	mrpl49
	mrps16
	msh1
	mss2
	mss51
	pet122
	qri5
	rsm23
	rsm26
	rsm7
	sed1
	som1
	tim11
	ymr31
endocytosis, vesciles, or autophagy	chc1
	atg11
	mon1
	sla1
	rvs167
	yke2
	abz2
	snf7
	ipk1
	vps8
	vps1
	vps4
	vps16
	yip5
	vps13
	pmr1
CWI integrity MAPK cascade	bem2
	slt2
	bck1
acetylation	mak3
	mdm20
	hpa3
	nat3
	mak31
kinetochore	ctf3
	chl4
	mcm21
microtubule	irc15
	cap1
bud growth	rei1
	gin4
cytoplasmic translation	rpp2a
	rpp1a
	rpl13b
	rpl35a
	tma23
transcription or RNA processing	pop2
	mpt5
	nop12
	lrp1
DNA damage repair	apn2
	rad55
lipid/membrane	yju3
	ino4
	any1
unknown	brp1
	sef1
	emi1
Dubious open reading frame	opi8
	YBL012C
	YKL031W
	YNL057W
	YNL170W
	YHR050W-A
	YIR020C
	YPL277C
	YBR085C-A
other	pyp1
	ady2
	psp2
	cki1
	ura8
	ssn8
	gal1
	hht2
	lsm7
	hsp42
	arg3
	scs2
	aua1
	ada2
	phd1
	stm1
	bns1
	hur1

## Sheet: Better_growth_enhancerofrescue
Oct1	Mitochondrial intermediate peptidase; cleaves destabilizing N-terminal residues of a subset of proteins upon import, after their cleavage by mitochondrial processing peptidase (Mas1p-Mas2p); may contribute to mitochondrial iron homeostasis	these hits grew better than the wild-type poison+antidote cells, suggesting the poison is not working or the induction is not working
BUD19	unknown, dubious
CDC73	Non-DNA binding transcription factor; subunit of the Cdc73/Paf1 transcription elongation complex; involved in transcription activation from Pol I and II promoters, regulation of transcription coupled nucleotide excision repair (NER), mRNA 3'-end processing and histone H3 methylation
CUP9	Homeodomain-containing transcriptional repressor; regulates expression of PTR2, which encodes a major peptide transporter; imported peptides activate ubiquitin-dependent proteolysis, resulting in degradation of Cup9p and de-repression of PTR2 transcription; CUP9 has a paralog, TOS8, that arose from the whole genome duplication; protein abundance increases in response to DNA replication stress
GGA1	Golgi-localized protein with homology to gamma-adaptin; interacts with and regulates Arf1p and Arf2p in a GTP-dependent manner in order to facilitate traffic through the late Golgi; GGA1 has a paralog, GGA2, that arose from the whole genome duplication
HES1	Protein implicated in the regulation of ergosterol biosynthesis; one of a seven member gene family with a common essential function and non-essential unique functions; similar to human oxysterol binding protein (OSBP); SWAT-GFP and mCherry fusion proteins localize to the bud neck and vacuolar membrane; HES1 has a paralog, KES1, that arose from the whole genome duplication
IXR1	Transcriptional repressor that regulates hypoxic genes during normoxia; involved in the aerobic repression of genes such as COX5b, TIR1, and HEM13; binds DNA intrastrand cross-links formed by cisplatin; HMG (high mobility group box) domain containing protein which binds and bends cisplatin-modified DNA, blocking excision repair; IXR1 has a paralog, ABF2, that arose from the whole genome duplicati…
MBA1	Mba1p is proposed to act as a receptor for proteins destined for export from the mitochondrial matrix to the inner membrane, transferring them to other components of the mitochondrial export process
QCR8	Subunit 8 of ubiquinol cytochrome-c reductase (Complex III); Complex III is a component of the mitochondrial inner membrane electron transport chain; oriented facing the intermembrane space
RMA1	Putative dihydrofolate synthetase; similar to E. coli folylpolyglutamate synthetase/dihydrofolate synthetase; the authentic, non-tagged protein is detected in highly purified mitochondria in high-throughput studies; RMA1 has a paralog, FOL3, that arose from the whole genome duplication
SET2	Histone methyltransferase with a role in transcriptional elongation; methylates H3 lysine 36 (H3K36), which suppresses incorporation of acetylated histones and signals for the deacetylation of these histones within transcribed genes; associates with the C-terminal domain(CTD) of Rpo21p; H3K36me3 (trimethylation) requires Spt6p, proline 38 on H3, CTD of Rpo21p, Ctk1p, and C-terminal SRI domain of …
SMF2	Divalent metal ion transporter involved in manganese homeostasis; has broad specificity for di-valent and tri-valent metals; post-translationally regulated by levels of metal ions; member of the Nramp family of metal transport proteins
SPO12	Nucleolar protein of unknown function; positive regulator of mitotic exit; involved in regulating release of Cdc14p from the nucleolus in early anaphase, may play similar role in meiosis; SPO12 has a paralog, BNS1, that arose from the whole genome duplication
VPH2	Integral membrane protein required for V-ATPase function; not an actual component of the vacuolar H+-ATPase (V-ATPase) complex; functions in the assembly of the V-ATPase; localized to the endoplasmic reticulum (ER); involved in methionine restriction extension of chronological lifespan in an autophagy-dependent manner
YBR184W	unknown, dubious
YKL118W	unknown, dubious
YOR199W	unknown, dubious
YPC1	Alkaline ceramidase; also has reverse (CoA-independent) ceramide synthase activity; catalyzes both breakdown and synthesis of phytoceramide; overexpression confers fumonisin B1 resistance; YPC1 has a paralog, YDC1, that arose from the whole genome duplication

[truncated: 1 more sheets: comparisonBtwnAggregates]
